# Supplementary material for: Biological Filtering and Substrate Promiscuity Prediction for Annotating Untargeted Metabolomics
Source: Metabolites. 2020 Apr 21;10(4):160. doi: 10.3390/metabo10040160 (PMC7241244; doi:10.3390/metabo10040160)
Supplement: Supplementary file 1 [file metabolites-10-00160-s001.zip]

Archive with 8 entries (5 files):
- Supp/
- Supp/Online Methods_Submission.pdf
- __MACOSX/
- __MACOSX/Supp/
- __MACOSX/Supp/._Online Methods_Submission.pdf
- Supp/Supplementary Listing.xlsx
- __MACOSX/Supp/._Supplementary Listing.xlsx
- __MACOSX/._Supp
