# Supplementary material for: Biological Filtering and Substrate Promiscuity Prediction for Annotating Untargeted Metabolomics
Source: Metabolites. 2020 Apr 21;10(4):160. doi: 10.3390/metabo10040160 (PMC7241244; doi:10.3390/metabo10040160)
Supplement: Supplementary file 1 [file metabolites-10-00160-s001.zip › Supp/Supplementary Listing.xlsx]

## Sheet: CHO Promiscious derivatives
[C@]1([C@@H](O[C@H]2O[C@@H]([C@H]([C@@H]([C@H]2O)O)O)CO)[C@@H]([C@H](O1)CO)O)(O[C@H]1O[C@@H]([C@H]([C@@H]([C@H]1O)O)O)CO)CO
[C@]1(O[C@@H]2[C@H](O[C@H]3O[C@@H]([C@@H]([C@@H]([C@H]3O)O)O)CO)[C@H]([C@@H]([C@H](O2)CO)O)O)(O[C@@H]([C@H]([C@@H]1O)O)CO)CO
[C@]1(O[C@H]2O[C@@H]([C@H]([C@@H]([C@H]2O)O)O)CO)(O[C@@H]([C@H]([C@@H]1O)O)COP(=O)(O)O)CO
[C@]1(O[C@H]2O[C@@H]([C@H]([C@@H]([C@H]2O)O)O)COP(=O)(O)O)(O[C@@H]([C@H]([C@@H]1O)O)CO)CO
[C@@H](C(COP(=O)(O)O)(C)C)(C(=O)NCCC(=O)NCCSC(=O)C)O
[C@@H](CC(C)C)(C(=O)O)O
[C@@H]1([C@@H]([C@@H]([C@H](O1)CO)O)OP(=O)(O)O)n1c(=O)[nH]c(=O)cc1
[C@@H]1([C@@H]([C@@H]([C@H](O1)CO)O)OP(=O)(O)O)n1c(=O)nc(cc1)N
[C@@H]1([C@@H]([C@@H]([C@H](O1)CO)OP(=O)(O)O)O)n1c(=O)[nH]c(=O)cc1
[C@@H]1([C@@H]([C@@H]([C@H](O1)CO)OP(=O)(O)O)O)n1c(=O)nc(cc1)N
[C@@H]1([C@@H]([C@@H]([C@H](O1)CO)OP(=O)(O)O)O)n1c2c(nc1)c(ncn2)N
[C@@H]1([C@@H]([C@H]([C@@H]([C@H]([C@H]1O)O)O)O)O)OP(=O)(OC[C@@H](CO)O)O
[C@@H]1([C@@H]([C@H](C(=O)O1)O)O)CO
[C@@H]1([C@@H](O[C@@H]([C@H]([C@@H]1O)O)C(=O)O)O[C@@H]1[C@]2(CC[C@@H]3c4ccc(cc4CC[C@H]3[C@@H]2CC1)O)C)O
[C@@H]1([C@H]([C@@H](C(=O)O1)O)O)CO
[C@@H]1([C@H]([C@H]([C@@H](C(=O)O1)O)O)O)C
[C@@H]1([C@H](O[C@@H]([C@@H]([C@@H]1O)OS(=O)(=O)O)CO)OP(=O)(OP(=O)(OC[C@H]1O[C@H]([C@@H]([C@@H]1O)O)n1c(=O)[nH]c(=O)cc1)O)O)NC(=O)C
[C@@H]1([C@H](O[C@@H]([C@H]([C@@H]1O)O)CO)O[C@@H]1[C@@H]([C@H]([C@@H]([C@H](O1)CO)O[C@@H]1[C@@H]([C@H]([C@@H]([C@H](O1)CO)O)O)O)O)O)O
[C@@H]1(n2c(=O)[nH]c(=O)c(c2)C)O[C@@H]([C@H]([C@@H]1O)O)CO
[C@@H]1(n2c(=O)[nH]c(=O)cc2)O[C@@H]([C@H]([C@H]1O)O)COP(=O)(OP(=O)(O[C@@H]1[C@@H]([C@H]([C@@H]([C@H](O1)C(=O)O)O)O)NC(=O)C)O)O
[C@@H]1(n2c(=O)[nH]c(=O)cc2)O[C@@H]([C@H]([C@H]1O)O)COP(=O)(OP(=O)(O[C@@H]1[C@@H]([C@H]([C@@H]([C@H](O1)CO)O)OP(=O)(O)O)NC(=O)C)O)O
[C@@H]1(n2c(=O)[nH]c(=O)cc2)O[C@@H]([C@H]([C@H]1O)O)COP(=O)(OP(=O)(O[C@@H]1[C@@H]([C@H]([C@H]([C@H](O1)C(=O)O)O)O)NC(=O)C)O)O
[C@@H]1(n2c(=O)[nH]c(=O)cc2)O[C@@H]([C@H]([C@H]1O)O)COP(=O)(OP(=O)(O[C@@H]1[C@H]([C@H]([C@@H]([C@H](O1)C(=O)O)O)O)NC(=O)C)O)O
[C@@H]1(O[C@@H]([C@@H]([C@@H]([C@H]1O)O)O)CO)OC(COP(=O)(O)O)CO
[C@@H]1(O[C@@H]([C@@H]([C@@H]([C@H]1O)O)O)CO)OC[C@H](COP(=O)(O)O)O
[C@@H]1(O[C@@H]([C@H]([C@@H]([C@H]1N)O)O)CO)OP(=O)(O)O
[C@@H]1(O[C@@H]([C@H]([C@@H]([C@H]1O)O)O)CO)O[C@@H](COP(=O)(O)O)CO
[C@@H]1(O[C@@H]([C@H]([C@@H]([C@H]1O)O)O)CO)OC(CO)CO
[C@@H]1(O[C@H]2[C@@H]([C@@H]([C@H]([C@@H](O2)C)O)O)O)[C@H]([C@@H]([C@H](O[C@H]1O)CO)O)O
[C@H]([C@@H](CO)O)(C(=O)O)N
[C@H](C(=O)O)(Cc1ccc(cc1)O)O
[C@H](C=O)(C(=O)O)N
[C@H](COC(=O)C)(C(=O)O)N
[C@H](NC(=O)CCC(=O)O)(CCC[C@@H](C(=O)O)N)C(=O)O
[C@H]1([C@@H]([C@@H]([C@H]([C@@H](O1)O[C@@H]1[C@H]([C@@H](O[C@@H]([C@@H]1O)CO)O)O)O)O[C@@H]1O[C@@H]([C@@H]([C@@H]([C@H]1O)O)O)CO)O)CO
[C@H]1([C@@H]([C@@H]([C@H](C(=O)O1)O)O)O)C(=O)O
[C@H]1([C@@H]([C@H]([C@@H]([C@H](O1)CO)O)O)NC(=O)C)OP(=O)(O)OP(=O)(OC/C=C(\CC/C=C(\CC/C=C(\CC/C=C(\CC/C=C(\CC/C=C(\CC/C=C(\CC/C=C(\CC/C=C(/CCC=C(C)C)\C)/C)/C)/C)/C)/C)/C)/C)/C)O
[C@H]1([C@@H]([C@H]([C@@H](O[C@@H]1CO[C@@H]1O[C@@H]([C@@H]([C@@H]([C@H]1O)O)O)CO)O)O)O[C@@H]1O[C@@H]([C@@H]([C@@H]([C@H]1O)O)O)CO)O
[C@H]1([C@@H]([C@H](C(=O)O1)O)O)CO
[C@H]1([C@@H](C(=O)CC1)C/C=C\CC)CCCCCCCC(=O)O
[C@H]1([C@@H](CO[C@H]2O[C@@H]([C@@H]([C@@H]([C@H]2O)O)O)CO)O[C@H]([C@H]([C@H]1O)O)O)O[C@@H]1O[C@@H]([C@H]([C@@H]([C@@H]1O)O)O)CO
[C@H]1([C@H]([C@@H]([C@@H]([C@@H](O1)O[C@H]1[C@@H]([C@@H]([C@@H](O[C@@H]1CO)O[C@H]1[C@@H]([C@@H](C(O[C@@H]1CO)O)O)O)O)O)O)O)O)CO
[C@H]1([C@H]([C@@H]([C@H]([C@@H](O1)O[C@@H]1[C@H]([C@@H](O[C@@H]([C@H]1O)CO)O[C@@H]1[C@H]([C@@H](O[C@@H]([C@H]1O)CO)O)O)O)O)O)O)CO
[C@H]1([C@H]([C@@H]([C@H]([C@@H](O1)O[C@@H]1[C@H]([C@@H](O[C@@H]([C@H]1O)CO)O[C@@H]1[C@H]([C@H](O[C@@H]([C@H]1O)CO)O)O)O)O)O)O)CO
[C@H]1([C@H]([C@@H]([C@H]([C@@H](O1)O[C@H]1[C@@H]([C@H]([C@@H](O[C@@H]1CO)O[C@H]1[C@@H]([C@H](C(O[C@@H]1CO)O)O)O)O)O)O)O)O)CO
[C@H]1([C@H]([C@@H]([C@H]([C@H](O1)O)O)O)O)CO[C@@H]1[C@@H]([C@H]([C@@H]([C@H](O1)CO)O[C@@H]1[C@@H]([C@H]([C@@H]([C@H](O1)CO)O)O)O)O)O
[C@H]1([C@H]([C@@H]([C@H]([C@H](O1)O[C@H]1[C@@H]([C@H]([C@H](O[C@@H]1CO)O[C@H]1[C@@H]([C@H](C(O[C@@H]1CO)O)O)O)O)O)O)O)O)CO
[C@H]1([C@H]([C@@H]([C@H](C(=O)O1)O)O)O)C(=O)O
[C@H]1([C@H]([C@@H](C(=O)C(=O)O1)O)O)CO
[C@H]1([C@H]([C@@H](C(=O)O1)O)O)CO
[C@H]1([C@H]([C@@H](OC([C@@H]1O)O)C)O)O[C@@H]1[C@@H]([C@H]([C@@H]([C@H](O1)CO)O)O)O
[C@H]1([C@H]([C@@H](OC([C@@H]1O)O)C)O[C@@H]1O[C@@H]([C@@H]([C@@H]([C@H]1O)O)O)CO)O
[C@H]1([C@H]([C@H]([C@H](O[C@@H]1OC[C@H]([C@H]([C@@H](C(=O)CO)O)O)O)CO)O)O)O
[C@H]1([C@H](C(O[C@@H]([C@@H]1O)CO)O)NC(=O)C)O[C@@H]1O[C@@H]([C@@H]([C@@H]([C@H]1O)O)O)CO
[C@H]1([C@H](C(O[C@@H]([C@H]1O)CO)O)NC(=O)C)O[C@@H]1O[C@@H]([C@@H]([C@@H]([C@H]1O)O)O)CO
[C@H]1([C@H](O[C@@]([C@H]1O)(CO)O)CO)O[C@@H]1O[C@@H]([C@@H]([C@@H]([C@H]1O)O)O)CO
[C@H]1([C@H](O[C@@H]([C@@H]([C@H]1O)O)O)CO)O[C@H]1O[C@@H]([C@H]([C@@H]([C@H]1O)O)O)COP(=O)(O)O
[C@H]1([C@H](O[C@@H]([C@@H]([C@H]1O)O)O[C@@H]1[C@H](OC([C@@H]([C@H]1O)O)O)CO)CO)O[C@H]1O[C@@H]([C@H]([C@@H]([C@H]1O)O)O)CO
[C@H]1([C@H](O[C@@H]([C@@H]([C@H]1O)O)OC[C@@H]1[C@H]([C@@H]([C@H](C(O1)O)O)O)O)CO)O[C@H]1O[C@@H]([C@H]([C@@H]([C@H]1O)O)O)CO
[C@H]1([C@H](O[C@@H]([C@@H]([C@H]1O)O)OP(=O)(O)O)CO)O[C@H]1O[C@@H]([C@H]([C@@H]([C@H]1O)O)O)CO
[C@H]1([C@H](O[C@H]([C@@H]([C@H]1O)NC(=O)C)O)CO)O[C@@H]1O[C@@H]([C@@H]([C@@H]([C@H]1O)O)O)CO
[C@H]1([C@H](O[C@H]([C@@H]([C@H]1O)O)O)CO)O[C@@H]1O[C@@H]([C@H]([C@@H]([C@H]1O)O)O)COP(=O)(O)O
[C@H]1([C@H](O[C@H]([C@@H]([C@H]1O)O)O[C@@H]1[C@H](OC([C@@H]([C@H]1O)O)O)CO)CO)O[C@@H]1O[C@@H]([C@H]([C@@H]([C@H]1O)O)O)CO
[C@H]1([C@H](OC([C@@H]([C@H]1O)NC(=O)C)O)CO)O[C@@H]1O[C@@H]([C@H]([C@@H]([C@@H]1O)O)O)CO
[C@H]1([C@H](OC([C@@H]([C@H]1O)O)O)CO)O[C@@H]1O[C@@H]([C@@H]([C@@H]([C@H]1O)O)O)COP(=O)(O)O
[C@H]1([C@H](OC([C@@H]([C@H]1O)O)O)CO)O[C@H]1O[C@H](CO[C@H]2O[C@@H]([C@H]([C@@H]([C@H]2O)O)O)CO)[C@H]([C@@H]([C@H]1O)O)O
[C@H]1(n2c3c(nc2)c(ncn3)N)[C@@H]([C@@H]([C@H](O1)CO)O)OP(=O)(O)O
[C@H]1(O[C@@H]([C@@H]([C@@H]([C@H]1N)O)O)CO)OP(=O)(O)O
[C@H]1(O[C@H]2[C@@H]([C@H]([C@H](CO2)O)O)O)[C@H]([C@H](OC([C@@H]1O)O)CO)O
[C@H]1(O[C@H]2O[C@@H]([C@H]([C@@H]([C@H]2O)O)O)CO)O[C@@H]([C@H]([C@@H]([C@H]1O)O)O)COP(=O)(O)O
[C@H]1(O[C@H]2O[C@@H]([C@H]([C@@H]([C@H]2OS(=O)(=O)O)O)O)CO)O[C@@H]([C@H]([C@@H]([C@H]1O)O)O)CO
[C@H]1(OC(C[C@@H]([C@H]1N)O)(C(=O)O)O)[C@@H]([C@@H](CO)O)O
[nH]1c(=O)[nH]c2c(c1=O)[nH]c1c(n2C[C@@H]([C@@H]([C@@H](COP(=O)(O)O)O)O)O)cc(c(c1)C)C
C([C@H]([C@H]([C@@H](C(=O)CO)O)O)O)O
C(=O)([C@H](CCC(=O)O)N)OP(=O)(O)O
C(=O)(C[C@@H](C(=O)O)N)OP(=O)(O)O
C(=O)(CCC)C(=O)O
C(=O)(CCCC(=O)O)O
C(=O)(CCCCN)C(=O)O
C(=O)(CCCO)O
C(=O)[C@@H]([C@H]([C@@H]([C@@H](C(=O)O)O)O)O)O
C(=O)C(C(=O)O)N
C(=O)C(C(C(C(C(=O)O)O)O)O)O
C(=O)C(C=O)O
C(=O)C(C1C(=C(C(=O)O1)O)O)O
C(C(=O)/C(=C/O)/O)O
C(C(=O)C(C(=O)O)N)OP(=O)(O)O
C(C(=O)C(C(C(C(=O)O)O)O)O)O
C(C(=O)C(C=O)O)OP(=O)(O)O
C(C(=O)CCC)C(=O)O
C(C(=O)O)C(CC(=O)O)(C(O)O)O
C(C(=O)O)CCO
C(C(=O)O)OP(=O)(O)OP(=O)(O)OP(=O)(O)O
C(C(=O)SCCNC(=O)CCNC(=O)[C@@H](C(COP(=O)(O)OP(=O)(OC[C@@H]1[C@H]([C@H]([C@@H](O1)n1c2c(nc1)c(ncn2)N)O)OP(=O)(O)O)O)(C)C)O)CCC[C@H]1[C@@H]2[C@H](CS1)NC(=O)N2
C(C(C(=O)C(=O)O)O)O
C(C(C(=O)C(CO)O)O)O
C(C(C(=O)O)C(=O)O)C(C(=O)O)N
C(C(C(=O)O)N)C(=O)C(=O)O
C(C(C(=O)O)N)C(=O)OP(=O)(O)O
C(C(C(=O)O)N)SS
C(C(C(=O)O)N)SSCC(C(=O)O)NC=O
C(C(C(=O)O)N=CN)C(=O)O
C(C(C(=O)O)NC=O)C(=O)N
C(C(C(=O)O)NC=O)O
C(C(C(=O)O)O)C(=O)N
C(C(C(=O)O)O)CCC(=O)O
C(C(C(=O)OP(=O)(O)O)N)C(=O)O
C(C(C(=O)OP(=O)(O)O)N)O
C(C(C(=O)OP(=O)(O)O)N)S
C(C(C(=O)OP(=O)(O)O)O)O
C(C(C(C(=O)C(CO)O)O)O)O
C(C(C(C(=O)CO)O)O)O
C(C(C(C(=O)O)N)O)O
C(C(C(C(C(=O)C(=O)O)O)O)O)O
C(C(C(C(C(=O)CO)O)O)O)O
C(C(C(C(C(C(=O)CO)O)O)O)O)O
C(C(C(C(C(C(COP(=O)(O)O)O)O)O)O)O)O
C(C(C(C(C(C(O)OP(=O)(O)O)O)O)O)O)O
C(C(C(C(C(C=O)O)O)O)O)O
C(C(C(C(C=O)O)O)O)O
C(C(C(C=O)O)O)O
C(C(C=O)N)C(=O)O
C(C(C=O)O)C(=O)O
C(C(C1C(C(C(O1)O)O)O)O)O
C(C(CO)O)(C(=O)CO)O
C(C(CO)OP(=O)(O)O)O
C(C(COP(=O)(O)OC1C(C(C(C(C1O)O)O)O)O)O)O
C(C(COP(=O)(O)OCC(C(=O)O)N)O)O
C(C(COP(=O)(O)OCC(CO)O)O)O
C(C(COP(=O)(O)OCC(COP(=O)(O)O)O)O)O
C(C(COP(=O)(O)OP(=O)(O)OP(=O)(O)O)O)O
C(C/C(=C\CC/C(=C\CC/C(=C\CC/C(=C\CC/C(=C\COP(=O)(OP(=O)(O)O)O)/C)/C)/C)/C)/C)/C=C(/CC/C=C(/CCC=C(C)C)\C)\C
C(C=O)C(O)OP(=O)(O)O
C(C=O)SCC(C(=O)O)N
C(C1(C(C(C(O1)C(=O)O)O)O)O)O
C(C1C(C(C(=O)C(=O)O1)O)O)O
C(C1C(C(C(=O)O1)O)O)O
C(C1C(C(C(C(=O)O1)N)O)O)O
C(C1C(C(C(C(O1)O)N)O)OP(=O)(O)O)O
C(C1C(C(C(C(O1)O)N)OC2C(C(C(C(O2)CO)O)O)O)O)O
C(C1C(C(C(C(O1)O)O)O)O)OC2C(C(C(C(O2)C(=O)O)O)O)O
C(C1C(C(C(C(O1)O)O)O)O)OC2C(C(C(C(O2)COP(=O)(O)O)O)O)O
C(C1C(C(C(C(O1)O)O)O)OC2C(C(C(C(O2)C(=O)O)O)O)O)O
C(C1C(C(C(C(O1)O)O)O)OC2C(C(C(C(O2)CO)OP(=O)(O)O)O)O)O
C(C1C(C(C(C(O1)O)O)O)OC2C(C(C(C(O2)COP(=O)(O)O)O)O)O)O
C(C1C(C(C(C(O1)O)O)O)OS(=O)(=O)O)O
C(C1C(C(C(C(O1)O)O)OS(=O)(=O)O)O)O
C(C1C(C(C(C(O1)O)OS(=O)(=O)O)O)O)O
C(C1C(C(C(C(O1)OC(CO)CO)O)O)O)O
C(C1C(C(C(C(O1)OC(CO)COP(=O)(O)O)O)O)O)O
C(C1C(C(C(C(O1)OC2(C(C(C(O2)CO)O)O)CO)OC(=O)CN)O)O)O
C(C1C(C(C(C(O1)OC2(C(C(C(O2)CO)O)O)COP(=O)(O)O)O)O)O)O
C(C1C(C(C(C(O1)OC2(C(C(C(O2)COP(=O)(O)O)O)O)CO)O)O)O)O
C(C1C(C(C(C(O1)OC2C(C(C(C(C2OC3C(C(C(C(O3)CO)O)O)O)O)O)O)O)O)O)O)O
C(C1C(C(C(C(O1)OC2C(C(C(C(C2OP(=O)(O)O)O)O)O)O)O)O)O)O
C(C1C(C(C(C(O1)OC2C(C(C(C(O2)C(=O)O)O)O)O)O)O)O)O
C(C1C(C(C(C(O1)OC2C(C(C(C(O2)CO)O)O)O)N)O)O)O
C(C1C(C(C(C(O1)OC2C(C(C(C(O2)CO)O)O)OP(=O)(O)O)O)O)O)O
C(C1C(C(C(C(O1)OC2C(C(C(C(O2)CO)O)O)OS(=O)(=O)O)O)O)O)O
C(C1C(C(C(C(O1)OC2C(C(C(C(O2)CO)O)OC(=O)CN)O)O)O)O)O
C(C1C(C(C(C(O1)OC2C(C(C(C(O2)CO)O)OP(=O)(O)O)O)O)O)O)O
C(C1C(C(C(C(O1)OC2C(C(C(C(O2)CO)O)OS(=O)(=O)O)O)O)O)O)O
C(C1C(C(C(C(O1)OC2C(C(C(C(O2)CO)OP(=O)(O)O)O)O)O)O)O)O
C(C1C(C(C(C(O1)OC2C(C(C(C(O2)COP(=O)(O)O)O)O)O)O)O)O)O
C(C1C(C(C(C(O1)OC2C(C(C(O2)CO)O)O)O)O)O)O
C(C1C(C(C(C(O1)OC2C(C(C(OC2C(=O)O)O)O)O)O)O)O)O
C(C1C(C(C(C(O1)OC2C(C(C(OC2OC3(C(C(C(O3)CO)O)O)CO)CO)O)O)O)O)O)O
C(C1C(C(C(C(O1)OC2C(C(C(OC2OC3C(C(C(C(C3O)O)O)O)O)CO)O)O)O)O)O)O
C(C1C(C(C(C(O1)OC2C(C(C(OC2OC3C(C(C(C(O3)CO)O)O)O)CO)O)O)O)O)O)O
C(C1C(C(C(C(O1)OC2C(C(C(OC2OC3C(OC(C(C3O)O)O)CO)CO)O)O)O)O)O)O
C(C1C(C(C(C(O1)OC2C(C(C(OC2OCC3C(C(C(C(O3)O)O)O)O)CO)O)O)O)O)O)O
C(C1C(C(C(C(O1)OC2C(C(C(OC2OP(=O)(O)O)CO)O)O)O)O)O)O
C(C1C(C(C(C(O1)OC2C(C(OC(C2O)OC3(C(C(C(O3)CO)O)O)CO)CO)O)O)O)O)O
C(C1C(C(C(C(O1)OC2C(C(OC(C2O)OC3C(C(C(C(O3)CO)O)O)O)CO)O)O)O)O)O
C(C1C(C(C(C(O1)OC2C(C(OC(C2O)OC3C(OC(C(C3O)O)O)CO)CO)O)O)O)O)O
C(C1C(C(C(C(O1)OC2C(C(OC(C2O)OCC(C(C(C(CO)O)O)O)O)CO)O)O)O)O)O
C(C1C(C(C(C(O1)OC2C(C(OC(C2O)OCC3C(C(C(C(O3)O)O)O)O)CO)O)O)O)O)O
C(C1C(C(C(C(O1)OC2C(OC(C(C2O)N)O)CO)O)O)O)O
C(C1C(C(C(C(O1)OC2C(OC(C(C2O)O)O)CO)O)OC(=O)CN)O)O
C(C1C(C(C(C(O1)OC2C(OC(C(C2O)O)O)CO)O)OP(=O)(O)O)O)O
C(C1C(C(C(C(O1)OC2C(OC(C(C2O)O)O)CO)O)OS(=O)(=O)O)O)O
C(C1C(C(C(C(O1)OC2C(OC(C(C2O)O)O)CO)OP(=O)(O)O)O)O)O
C(C1C(C(C(C(O1)OC2C(OC(C(C2O)O)OC3(C(C(C(O3)CO)O)O)CO)CO)O)O)O)O
C(C1C(C(C(C(O1)OC2C(OC(C(C2O)O)OC3C(C(C(C(C3O)O)O)O)O)CO)O)O)O)O
C(C1C(C(C(C(O1)OC2C(OC(C(C2O)O)OC3C(C(C(C(O3)CO)O)O)O)CO)O)O)O)O
C(C1C(C(C(C(O1)OC2C(OC(C(C2O)O)OC3C(OC(C(C3O)O)O)CO)CO)O)O)O)O
C(C1C(C(C(C(O1)OC2C(OC(C(C2O)O)OCC(C(C(C(CO)O)O)O)O)CO)O)O)O)O
C(C1C(C(C(C(O1)OC2C(OC(C(C2O)O)OCC3C(C(C(C(O3)O)O)O)O)CO)O)O)O)O
C(C1C(C(C(C(O1)OC2C(OC(C(C2O)O)OP(=O)(O)O)CO)O)O)O)O
C(C1C(C(C(C(O1)OC2C(OC(C(C2O)OC3C(C(C(C(O3)CO)O)O)O)O)CO)O)O)O)O
C(C1C(C(C(C(O1)OC2C(OC(C(C2OC3C(C(C(C(O3)CO)O)O)O)O)O)CO)O)O)O)O
C(C1C(C(C(C(O1)OC2C(OC(C(C2OS(=O)(=O)O)O)O)CO)O)O)O)O
C(C1C(C(C(C(O1)OC2C(OC(C2O)(CO)O)CO)O)O)O)O
C(C1C(C(C(C(O1)OC2C(OC(C2O)O)CO)O)O)O)O
C(C1C(C(C(C(O1)OCC(=O)C(C(C(CO)O)O)O)O)O)O)O
C(C1C(C(C(C(O1)OCC(C(=O)O)N)O)O)O)O
C(C1C(C(C(C(O1)OCC(C(=O)O)O)O)O)O)O
C(C1C(C(C(C(O1)OCC(C(C(C(=O)CO)O)O)O)O)O)O)O
C(C1C(C(C(C(O1)OCC(C(C(C(C(=O)O)O)O)O)O)O)O)O)O
C(C1C(C(C(C(O1)OCC(C(C(C(C=O)O)O)O)O)O)O)O)O
C(C1C(C(C(C(O1)OCC(C(C(C(COC2C(C(C(C(O2)CO)O)O)O)O)O)O)O)O)O)O)O
C(C1C(C(C(C(O1)OCC(CO)OP(=O)(O)O)O)O)O)O
C(C1C(C(C(C(O1)OCC(COP(=O)(O)O)O)O)O)O)O
C(C1C(C(C(C(O1)OCC2C(C(C(C(O2)O)O)O)O)OP(=O)(O)O)O)O)O
C(C1C(C(C(C(O1)OCC2C(C(C(C(O2)O)O)O)OC3C(C(C(C(O3)CO)O)O)O)O)O)O)O
C(C1C(C(C(C(O1)OCC2C(C(C(C(O2)O)O)OC3C(C(C(C(O3)CO)O)O)O)O)O)O)O)O
C(C1C(C(C(C(O1)OCC2C(C(C(C(O2)O)OC3C(C(C(C(O3)CO)O)O)O)O)O)O)O)O)O
C(C1C(C(C(C(O1)OCC2C(C(C(C(O2)OC3C(C(C(C(O3)CO)O)O)O)O)O)O)O)O)O)O
C(C1C(C(C(C(O1)OCC2C(C(C(C(O2)OP(=O)(O)O)O)O)O)O)O)O)O
C(C1C(C(C(C(O1)OP(=O)(O)O)N)O)O)O
C(C1C(C(C(C(O1)OP(=O)(O)OC2C(C(C(C(O2)CO)O)O)O)O)O)O)O
C(C1C(C(C(C(O1)OP(=O)(O)OCC(CO)O)O)O)O)O
C(C1C(C(C(C(O1)OP(=O)(O)OCC2C(C(C(C(O2)O)O)O)O)O)O)O)O
C(C1C(C(C(O1)(CO)OC2C(C(C(C(O2)C(=O)O)O)O)O)O)O)O
C(C1C(C(C(O1)(CO)OC2C(C(C(C(O2)CO)OP(=O)(O)O)O)O)O)O)O
C(C1C(C(C(O1)(CO)OC2C(C(C(C(O2)COP(=O)(O)O)O)O)O)O)O)O
C(C1C(C(C(O1)NC(=O)CNC=O)O)O)O
C(C1C(C(C(O1)NC2=C(C(=O)N=C(N2)N)N)O)O)OP(=O)(O)O
C(C1C(C(C(O1)OC2C(OC(C(C2O)O)O)CO)O)O)O
C(CC(=O)C(=O)O)C(C(=O)O)N
C(CC(=O)C(=O)O)C(CN)O
C(CC(=O)C(=O)O)CC(=O)N
C(CC(=O)C(=O)O)CNC(=O)N
C(CC(=O)C(=O)O)CO
C(CC(=O)CN)C=O
C(CC(=O)N)C(C(=O)O)N=CN
C(CC(=O)N)C(C(=O)O)NC=O
C(CC(=O)N)C(C(=O)O)O
C(CC(=O)N)C=O
C(CC(=O)N)CN=C(N)N
C(CC(=O)NC(CC(=O)O)C(=O)O)C(C(=O)O)N
C(CC(=O)NC(CC(=O)O)C(=O)O)CN
C(CC(=O)NC(CCC(=O)N)C(=O)O)C(C(=O)O)N
C(CC(=O)NC(CCC(=O)NC(CS)C(=O)O)C(=O)O)C(C(=O)O)N
C(CC(=O)NC(CCC(=O)O)C(=O)O)C(C(=O)O)N
C(CC(=O)NC(CCS)C(=O)O)CN
C(CC(=O)NC(CO)C(=O)O)C(C(=O)O)N
C(CC(=O)NC(CS)C(=O)NC(CCC(=O)O)C(=O)O)C(C(=O)O)N
C(CC(=O)NC(CS)C(=O)NCC(=O)O)C(=O)C(=O)O
C(CC(=O)NC(CSSCC(C(=O)O)N)C(=O)NCC(=O)O)C(C(=O)O)N
C(CC(=O)NC(CSSCC(C(=O)O)N)C(=O)O)C(C(=O)O)N
C(CC(=O)NC(CSSCC(C(=O)O)NC(=O)CCC(C(=O)O)N)C(=O)NCC(=O)O)C(C(=O)O)N
C(CC(=O)O)C(=O)C(CO)N
C(CC(=O)O)C(=O)CNC=O
C(CC(=O)O)C(=O)N
C(CC(=O)O)C(=O)NC(CS)C(=O)O
C(CC(=O)O)C(=O)NCC(=O)O
C(CC(=O)O)C(=O)NCCS
C(CC(=O)O)C(C(=O)NCC(=O)O)NC=O
C(CC(=O)O)C(C(=O)O)NC(=O)CCN
C(CC(=O)O)C(C(=O)O)NC(=O)N
C(CC(=O)O)C(C(=O)O)NCCO
C(CC(=O)O)C(C(=O)OP(=O)(O)O)N
C(CC(=O)O)C(C(C(=O)O)N)O
C(CC(=O)O)C(C=O)O
C(CC(=O)O)CC(=O)O
C(CC(=O)O)CNC(=O)CO
C(CC(=O)O)CO
C(CC(=O)OP(=O)(O)O)C(=O)CN
C(CC(=O)OP(=O)(O)O)C(=O)O
C(CC(=O)SCCN)C(=O)O
C(CC(C(=O)O)N)CN=C(N)NC(CCC(=O)O)C(=O)O
C(CC(C(=O)O)NC(=O)CCC(=O)O)CN=C(N)N
C(CC(C(=O)O)NC(=O)CCC(C(=O)O)N)CC(=O)O
C(CC(C(=O)O)NC(=O)CCC(C(=O)O)N)CN=C(N)N
C(CC(C(=O)O)O)C=O
C(CC(C(=O)O)O)CC(=O)O
C(CC(C(=O)OP(=O)(O)O)N)CN=C(N)N
C(CC=O)C=O
C(CC=O)CC(=O)C(=O)O
C(CCCC(=O)O)CCCO
C(CCCCCC/C=C/C=O)CCCCCCO
C(CCCCCCCC(=O)O)CCCCCCCO
C(CCCCCCCC=O)CCCCCCCO
C(CCCN)C(=O)O
C(CCN)CC(=O)C(=O)O
C(CCN)CC(=O)O
C(CCN)CC(C(=O)O)NC(=O)CCC(=O)O
C(CCNC(=O)CO)CN
C(CCO)CC(C(=O)O)N
C(CN)CNCCC(=O)O
C(CN)CNCCS(=O)(=O)O
C(CN)CS
C(CNC(=O)C)C=O
C(CNC(=O)N)C=O
C(CO)C(=O)C(=O)O
C(CO)C(=O)N
C(CO)C(=O)NCC(=O)O
C(CO)C(=O)NCCS
C(CO)C(=O)OP(=O)(O)O
C(CO)C(O)OP(=O)(O)O
C(COP(=O)(O)O)C(=O)O
C(COP(=O)(O)OCCN)N
C(CS)C(=O)C(=O)O
C(CS)C(C(=O)O)NC(=O)N
C(CS)C(C(=O)O)NC=O
C(CSCC(C(=O)O)N)C(=O)C(=O)O
C(CSCC1C(C(C(O1)O)O)O)C(C(=O)O)N
C(NCCCCN)CCNC(=O)C
C[N+](C)(C)CC(=O)OP(=O)(O)O
C[N+](C)(C)CC(CC(=O)O)OP(=O)(O)O
C[N+](C)(C)CCOP(=O)(O)OCC(=O)O
C[N+](C)(C)CCOP(=O)(O)OCC(C(=O)O)N
C[N+](C)(C)CCOP(=O)(O)OCC(COP(=O)(O)OCC[N+](C)(C)C)O
C[N+](C)(C)CCOP(=O)(O)OP(=O)(O)OCC(CO)O
C[N+](C)(C)CCOP(=O)(O)OP(=O)(O)OCC1C(C(C(O1)N2C=CC(=O)NC2=O)O)O
C1([C@@H]([C@H](CO1)O)O)(COP(=O)(O)O)O
C1([C@H]([C@@H]([C@H](O1)C(=O)O)O)O)(CO)O
C1([C@H]([C@H]([C@H](O1)C(=O)O)O)O)(CO)O
C1(C(C(C(C(C1O)O)OS(=O)(=O)O)O)O)O
C1(C(C(C(C(O1)OC1C(C(C(OC1CO)OC1C(C(C(OC1CO)O)O)O)O)O)O)O)O)CO
C1(C(C(C(OC1O)C(=O)O)O)O)N
c1(c(c(ccc1)OC)N)C(=O)O
C1(C(C(OC(=O)C1O)C(=O)O)O)O
c1(c(cc(cc1)N)O)C(=O)O
c1(c(ccc(c1)O)O)O
c1(c(cccc1)O)C=O
c1(C(CN)O)ccccc1
c1(C(O)CO)cc(c(cc1)OC)OC
c1(C[C@H](C(=O)O)N)c2c([nH]c1)cccc2
c1(CC(C(=O)O)N)c[nH]c2c1cccc2
c1(cc(ccc1O)C=O)OC
c1(ccc(cc1)CC(=O)NCC(=O)O)O
c1(ccc2c(c1)c(c[nH]2)CC(=O)C(=O)O)O
c1(ccccc1)O
C1=C(C(=CC(=C1O)I)O)C=O
C1=C(C=C(C(=C1I)O)C=O)O
C1=C(NC=N1)CC(=O)C(=O)O
C1=C(NC=N1)CC(C(=O)O)NC(=O)CC(C(=O)O)N
C1=C(NC=N1)CC(C(=O)O)NC(=O)CCC(=O)O
C1=C(NC=N1)CC(C(=O)O)NC(=O)CCO
C1=C(NC=N1)CC(C(=O)O)NC=O
C1=C(NC=N1)CC(C(=O)OC2C(C(C(OC2O)CO)O)O)N
C1=C(NC=N1)CC(C(=O)OC2C(C(OC(C2O)O)CO)O)N
C1=C(NC=N1)CCO
C1=C2C(=CC(=C1O)O)NC=C2CC(=O)O
C1=C2C(=CC(=C1O)O)NC=C2CC(C(=O)O)N
C1=C2C(=CC(=C1O)O)NC=C2CCN
C1=CC(=C(C(=C1)O)N)C(CC(C(=O)O)N)O
C1=CC(=C(C(=C1)O)N)C=O
C1=CC(=C(C=C1C(=O)CN)O)O
C1=CC(=C(C=C1C(=O)CO)O)O
C1=CC(=C(C=C1C(C=O)O)O)O
C1=CC(=C(C=C1C(CN)O)O)O
C1=CC(=C(C=C1C(CN)O)OC2C(C(C(C(O2)C(=O)O)O)O)O)O
C1=CC(=C(C=C1CC(C(=O)O)N)O)O
C1=CC(=C(C=C1CC(C(=O)O)NC(=O)CCC(C(=O)O)N)O)O
C1=CC(=C(C=C1CC(C(=O)O)NC(=O)CCCN)O)O
C1=CC(=C(C=C1CC=O)O)O
C1=CC(=C(C=C1CCN)O)OC2C(C(C(C(O2)C(=O)O)O)O)O
C1=CC(=C(C=C1CCN)OC2C(C(C(C(O2)C(=O)O)O)O)O)O
C1=CC(=C(C=C1O)C(=O)O)N
C1=CC(=C(C=C1O)C(=O)O)NC=O
C1=CC(=C(C=C1O)C(CC(C(=O)O)N)O)N
C1=CC(=C(C=C1O)C=O)O
C1=CC(=C(C=C1O)N)C(=O)O
C1=CC(=C(C=C1O)O)O
C1=CC(=C[N+](=C1)C2C(C(C(O2)COP(=O)(O)O)O)O)C(=O)N
C1=CC(=C[N+](=C1)C2C(C(C(O2)COP(=O)(O)O)O)O)C(=O)O
C1=CC(=C[N+](=C1)C2C(C(C(O2)COP(=O)(O)OP(=O)(O)O)O)O)C(=O)O
C1=CC(=C[N+](=C1)C2C(C(C(O2)COP(=O)(O)OP(=O)(O)OCC3C(C(C(O3)N4C=NC5=C4N=CN=C5N)O)O)O)O)C(=O)N
C1=CC(=CC(=C1)O)CC(=O)NCC(=O)O
C1=CC(=CC=C1C(=O)NC(CCC(=O)N)C(=O)O)NCC2=CN=C3C(=N2)C(=O)N=C(N3)N
C1=CC(=CC=C1C(=O)NC(CCC=O)C(=O)O)NCC2=CN=C3C(=N2)C(=O)N=C(N3)N
C1=CC(=CC=C1C(=O)O)NCC2=CN=C3C(=N2)C(=O)N=C(N3)N
C1=CC(=CC=C1C(C=O)O)O
C1=CC(=CC=C1CC(C(=O)O)NC(=O)CCC(C(=O)O)N)O
C1=CC(=CC=C1CC(C(=O)O)NC(=O)CCCN)O
C1=CC(=CC=C1CC(C(=O)O)NC=O)O
C1=CC(=CC=C1CC(C(=O)O)O)O
C1=CC(=CC=C1CC(C(=O)OC2C(C(C(C(C2O)O)O)O)O)N)O
C1=CC(=CC=C1CC(C(=O)OC2C(C(C(OC2OC3(C(C(C(O3)CO)O)O)CO)CO)O)O)N)O
C1=CC(=CC=C1O)OC2C(C(C(C(O2)C(=O)O)O)O)O
C1=CC=C(C(=C1)C(=O)CC(=O)C(=O)O)N
C1=CC=C(C(=C1)C(=O)CC(C(=O)O)N)N
C1=CC=C(C(=C1)C(=O)CC(C(=O)O)NC=O)N
C1=CC=C(C(=C1)C(=O)CCN)NC=O
C1=CC=C(C(=C1)C=O)N
C1=CC=C(C(=C1)C=O)O
C1=CC=C(C(=C1)CC(=O)O)O
C1=CC=C(C=C1)C(CN)O
C1=CC=C(C=C1)CC(C(=O)O)N=CN
C1=CC=C(C=C1)CC(C(=O)O)NC(=O)CCC(C(=O)O)N
C1=CC=C(C=C1)CC(C(=O)O)NC(=O)CCCN
C1=CC=C(C=C1)CC(C(=O)O)NC(=O)N
C1=CC=C(C=C1)CC(C(=O)O)NC=O
C1=CC=C(C=C1)CC(C(=O)O)O
C1=CC=C(C=C1)CC(C(=O)OC2C(C(C(OC2O)CO)O)O)N
C1=CC=C(C=C1)CC(C(=O)OC2C(C(OC(C2O)O)CO)O)N
C1=CC=C(C=C1)CC(C(=O)OC2C(C(OC(C2O)OC3C(OC(C(C3O)O)O)CO)CO)O)N
C1=CC=C(C=C1)CCNC(CCC(=O)O)C(=O)O
C1=CC=C(C=C1)O
C1=CC=C2C(=C1)C(=CN2)CC(=O)C(=O)O
C1=CC=C2C(=C1)C(=CN2)CC(C(=O)O)N
C1=CC=C2C(=C1)C(=CN2)CC(C(=O)O)NC(=O)CCC(C(=O)O)N
C1=CC=C2C(=C1)C(=CN2)CC(C(=O)O)NC=O
C1=CC=C2C(=C1)C(=CN2)CC(C(=O)O)O
C1=CC=C2C(=C1)C(=CN2)CC(C(=O)OC3C(C(C(OC3O)CO)O)O)N
C1=CC=C2C(=C1)C(=CN2)CC(C(=O)OC3C(C(C(OC3OC4(C(C(C(O4)CO)O)O)CO)CO)O)O)N
C1=CC=C2C(=C1)C(=CN2)CC(C(=O)OC3C(C(OC(C3O)O)CO)O)N
C1=CC=C2C(=C1)C(=CN2)CCN
C1=CC=C2C(=C1)C(=CN2)CCN=C(N)N
C1=CC=C2C(C(C=CC2=C1)SCC(C(=O)NCC(=O)O)N)O
C1=CC=C2C(C(C=CC2=C1)SCC(C(=O)O)O)O
C1=CC2=C(C=C(C=C2)O)C(=C1)[N+](=O)[O-]
C1=CC2=C(C=C1O)C(=CN2)CC(=O)C(=O)O
C1=CC2=C(C=C1O)C(=CN2)CC=O
C1=CC2=C(C=CC(=C2)O)C(=C1)[N+](=O)[O-]
C1=CC2=C(C=CC(C2O)SCC(C(=O)NCC(=O)O)NC(=O)CCC(C(=O)O)N)C(=C1)[N+](=O)[O-]
C1=CN(C(=O)N=C1N)C2C(C(C(O2)C(=O)O)O)O
C1=CN(C(=O)N=C1N)C2C(C(C(O2)CO)O)OP(=O)(O)O
C1=CN(C(=O)N=C1N)C2C(C(C(O2)CO)O)OP(=O)(O)OP(=O)(O)O
C1=CN(C(=O)N=C1N)C2C(C(C(O2)CO)OP(=O)(O)O)O
C1=CN(C(=O)N=C1N)C2C(C(C(O2)CO)OP(=O)(O)OP(=O)(O)O)O
C1=CN(C(=O)NC1=O)C2C(C(C(O2)C(=O)O)O)O
C1=CN(C(=O)NC1=O)C2C(C(C(O2)CO)O)OP(=O)(O)O
C1=CN(C(=O)NC1=O)C2C(C(C(O2)CO)OP(=O)(O)O)O
C1=CN(C(=O)NC1=O)C2C(C(C(O2)CO)OP(=O)(O)OP(=O)(O)O)O
C1=NC(=C(N1C2C(C(C(O2)CO)O)O)N)C(=O)NC(CC(=O)O)C(=O)O
C1=NC(=C(N1C2C(C(C(O2)CO)O)O)N)C(=O)O
C1=NC(=C(N1C2C(C(C(O2)CO)O)O)NC=O)C(=O)N
C1=NC(=C(N1C2C(C(C(O2)COP(=O)(O)OP(=O)(O)O)O)O)N)C(=O)N
C1=NC(=S)C2=C(N1)N(C=N2)C3C(C(C(O3)COP(=O)(O)O)O)O
C1=NC2=C(C(=N1)N)N=CN2C3C(C(C(C(O3)CO)O)O)O
C1=NC2=C(C(=N1)N)N=CN2C3C(C(C(O3)CO)O)OP(=O)(O)O
C1=NC2=C(C(=N1)N)N=CN2C3C(C(C(O3)CO)O)OP(=O)(O)OP(=O)(O)O
C1=NC2=C(C(=N1)N)N=CN2C3C(C(C(O3)CO)OC4C(C(C(C(O4)CO)O)O)O)O
C1=NC2=C(C(=N1)N)N=CN2C3C(C(C(O3)CO)OP(=O)(O)O)O
C1=NC2=C(C(=N1)N)N=CN2C3C(C(C(O3)CO)OP(=O)(O)OP(=O)(O)O)O
C1=NC2=C(C(=N1)N)N=CN2C3C(C(C(O3)COP(=O)(O)OC(=O)CCC(=O)O)O)O
C1=NC2=C(C(=N1)N)N=CN2C3C(C(C(O3)COP(=O)(O)OP(=O)(O)OCC4C(C(C(=O)O4)O)O)O)O
C1=NC2=C(C(=N1)N)N=CN2C3C(C(C(O3)CSCCN)O)O
C1=NC2=C(C(=N1)N)NC(=N2)N
C1=NC2=C(C(=N1)NC(CC(=O)O)C(=O)O)N=CN2C3C(C(C(O3)CO)O)O
C1=NC2=C(N1)C(=S)N=CN2C3C(C(C(O3)COP(=O)(O)O)O)O
C1=NC2=C(N1C3C(C(C(O3)CO)O)O)NC(=O)NC2=S
C1=NC2=C(N1C3C(C(C(O3)CO)O)OP(=O)(O)O)NC(=NC2=O)N
C1=NC2=C(N1C3C(C(C(O3)CO)OP(=O)(O)O)O)NC(=NC2=O)N
C1=NC2=C(N1C3C(C(C(O3)COP(=O)(O)OP(=O)(O)OCC4C(=C(C5C(O4)NC6=C(N5)C(=O)N=C(N6)N)S)S)O)O)NC(=NC2=O)N
c12c(n(c(=O)n(c1=O)C)C)nc[nH]2
c12c(NC[C@@H](N1)CN(c1ccc(cc1)C(=O)N[C@@H](CCC(=O)N[C@@H](CCC(=O)O)C(=O)O)C(=O)O)C=O)nc([nH]c2=O)N
c12c(NCC(=N1)[C@@H]([C@@H](COP(=O)(O)O)O)O)nc([nH]c2=O)N
c12n([C@@H]3O[C@@H]([C@H]([C@H]3O)O)COP(=O)(OP(=O)(O[C@H]3[C@@H](C[C@H]([C@H](O3)C)O)O)O)O)cnc1c(=O)[nH]c(n2)N
C1C(=NC2=C(N1)NC(=NC2=O)N)C(C(COP(=O)(O)O)O)O
C1C(=NC2=C(N1)NC=NC2=O)CNC3=CC=C(C=C3)C(=O)NC(CCC(=O)O)C(=O)O
C1C(=O)C(C(C(O1)O)O)O
C1C(C(C(C(O1)O)O)OC2C(C(C(C(O2)CO)O)O)O)O
C1C(C(C(C(O1)O)OC2C(C(C(C(O2)CO)O)O)O)O)O
C1C(C(C(C(O1)OC2C(C(C(C(O2)CO)O)O)O)O)O)O
C1C(C(C(C(O1)OP(=O)(O)O)O)O)O
C1C(C(C(O1)(C=O)O)O)O
C1C(C(C(O1)(COP(=O)(O)O)O)O)O
C1C(C(C(OC1(C(=O)O)O)C(C(CO)O)O)N)O
C1C(C(C(OC1(C(=O)O)O)C(C(COC2C(C(C(C(O2)CO)O)O)O)O)O)NC(=O)CO)O
C1C(C(C(OC1(C(=O)O)OP(=O)(O)OCC2C(C(C(O2)N3C=CC(=NC3=O)N)O)O)C(C(CO)O)O)N)O
C1C(C(OC1N2C=NC3=C2NC(=NC3=S)N)CO)O
C1C(C(OC1N2C=NC3=C2NC(=NC3=S)N)COP(=O)(O)O)O
C1C(C(OC1N2C=NC3=C2NC(=O)NC3=O)CO)O
C1C(C(OC1O)C(=O)O)O
C1C(C(OC1O)COP(=O)(O)OP(=O)(O)OP(=O)(O)O)O
C1C(C(OC1OP(=O)(O)OP(=O)(O)OP(=O)(O)O)CO)O
c1c(ccc(c1)CC(C(=O)O)O)O
C1C(NC2=C(N1)NC(=NC2=O)N)CN(C=O)C3=CC=C(C=C3)C(=O)NC(CCC(=O)NC(CCC(=O)O)C(=O)O)C(=O)O
C1C(NC2=C(N1)NC(=NC2=O)N)CNC3=CC=C(C=C3)C(=O)NC(CCC(=O)NC(CCC(=O)O)C(=O)NC(CCC(=O)O)C(=O)O)C(=O)O
C1C2=C(C=CC(=C2)C#N)C(O1)(CCC(=O)N)C3=CC=C(C=C3)F
C1C2C(C(S1)CCCCC(=O)NC(CS)C(=O)O)NC(=O)N2
C1C2C(C(S1)CCCCC(=O)NCCC3=CC=CC=C3)NC(=O)N2
C1C2C(C(S1)CCCCC(=O)NCCC3=CN=CN3)NC(=O)N2
C1C2C(C(S1)CCCCC(=O)NCCS)NC(=O)N2
C1C2C(C(S1)CCCCC(=O)OP(=O)(O)O)NC(=O)N2
C1CC(=O)C2=C1C3=C(C=C4C(=C3OC2=O)C5(C=COC5O4)O)O
C1CC(NC1)C(=O)OC2C(C(C(OC2O)CO)O)O
C1CC(NC1)C(=O)OC2C(C(OC(C2O)O)CO)O
C1CC(NC1)C(=O)OC2C(OC(C2O)O)CO
c1ccc2c(c1)c(c[nH]2)CC(O)C(=O)O
c1cccc(c1)C[C@H](C(=O)O)O
C1CSSC1CCCCC(=O)O
C1CSSC1CCCCC=O
CC(=CCC/C(=C/CC/C(=C/CC/C(=C/CC/C(=C/CC/C(=C/CC/C(=C/CC/C(=C/COP(=O)(O)OP(=O)(O)O)/C)/C)/C)/C)/C)/C)/C)C
CC(=CCC/C(=C/CC/C(=C/CC/C(=C/COP(=O)(O)OP(=O)(O)OP(=O)(O)O)/C)/C)/C)C
CC(=CCC/C(=C/CC/C(=C/COP(=O)(O)OP(=O)(O)OP(=O)(O)O)/C)/C)C
CC(=O)C(C1CNC2=C(N1)C(=O)N=C(N2)N)O
CC(=O)C1(CCC2C1(CC(=O)C3C2CCC4C3(CCC(=O)C4)C)C)O
CC(=O)C1CCC2C1(CCC3C2CCC4C3(CCC(C4)OC5C(C(C(C(O5)C(=O)O)O)O)O)C)C
CC(=O)CC(=O)N
CC(=O)CNC=O
CC(=O)NC(CC(=O)O)C(=O)NC(CC1=CC=CC=C1)C(=O)O
CC(=O)NC(CC(=O)O)C(=O)NC(CC1=CN=CN1)C(=O)O
CC(=O)NC(CC(=O)O)C(=O)NC(CCC(=O)N)C(=O)O
CC(=O)NC(CC(=O)O)C(=O)NC(CCC(=O)O)C(=O)NC(CC1=CC(=C(C=C1)O)O)C(=O)O
CC(=O)NC(CC(=O)O)C(=O)NC(CCSC)C(=O)O
CC(=O)NC(CC(=O)O)C(=O)NCC(=O)O
CC(=O)NC(CCC(=O)O)C(=O)NC(CCC(=O)O)C(=O)O
CC(=O)NC(CCC(=O)O)C(=O)NCC(=O)O
CC(=O)NC(CCC(=O)O)C(=O)OC
CC(=O)NC1C(C(C(OC1O)CO)O)OC2C(C(C(C(O2)CO)O)O)O
CC(=O)NC1C(C(C(OC1O)CO)OC2C(C(C(C(O2)CO)O)O)N)O
CC(=O)NC1C(C(C(OC1O)CO)OC2C(C(C(C(O2)CO)O)O)O)O
CC(=O)NC1C(C(C(OC1O)CO)OC2C(C(C(C(O2)CO)OC3C(C(C(C(O3)CO)O)O)O)O)NC(=O)C)O
CC(=O)NC1C(C(C(OC1O)COP(=O)(O)OCCN)O)O
CC(=O)NC1C(C(C(OC1OC2C(C(C(C(O2)CO)O)O)O)CO)O)O
CC(=O)NC1C(C(C(OC1OC2C(OC(C(C2O)N)O)CO)CO)O)O
CC(=O)NC1C(C(C(OC1OP(=O)(O)OP(=O)(O)OCC2C(C(C(O2)N3C=CC(=O)NC3=O)O)O)C(=O)O)O)O
CC(=O)NC1C(C(C(OC1OP(=O)(O)OP(=O)(O)OCC2C(C(C(O2)N3C=CC(=O)NC3=O)O)O)CO)OS(=O)(=O)O)O
CC(=O)NC1C(CC(OC1C(C(CO)O)O)(C(=O)O)OC2C(C(OC(C2O)O)CO)O)O
CC(=O)NC1C(CC(OC1C(C(COC2C(C(C(C(O2)CO)O)O)O)O)O)(C(=O)O)O)O
CC(=O)NCCC(C1=C(C=CC(=C1)OC)NC=O)O
CC(=O)NCCC=O
CC(=O)NCCC1=CNC2=C1C=C(C=C2)OC3C(C(C(C(O3)C(=O)O)O)O)O
CC(=O)NCCCCNC(=O)C
CC(=O)NCCCCNCCCN
CC(=O)NCCCCO
CC(=O)NCCCNCCCCN
CC(=O)NCCO
CC(=O)NCCOP(=O)(O)OCC(CO)O
CC(=O)NNC(=O)CO
CC(=O)OCC(C(=O)O)N
CC(=O)OCCC(=O)O
CC(=O)OCCC(C)(CC(=O)O)O
CC(=O)OCCN
CC(=O)OCCN(C)C
CC(=O)SCCC(C(=O)O)N
CC(=O)SCCNC(=O)CCNC(=O)C(C(C)(C)COP(=O)(O)O)O
CC(=O)SCCNC(=O)CCNC(=O)C(C(C)(C)COP(=O)(O)OP(=O)(O)OCC1C(C(C(O1)N2C=NC3=C2N=CN=C3N)O)O)O
CC(C(=O)O)C(=O)OC
CC(C(=O)O)C(=O)SCCNC(=O)CCNC(=O)C(C(C)(C)COP(=O)(O)OP(=O)(O)OCC1C(C(C(O1)N2C=NC3=C2N=CN=C3N)O)O)O
CC(C(=O)OC)N
CC(C(=O)OC)O
CC(C(=O)OC1C(C(C(OC1O)CO)O)O)N
CC(C(=O)OC1C(C(OC(C1O)O)CO)O)N
CC(C(=O)OC1C(C(OC1O)CO)O)N
CC(C(=O)OP(=O)(O)O)O
CC(C(C(=O)OC1C(C(C(C(C1O)O)O)O)O)N)O
CC(C)(CO)C(C(=O)NCCC(=O)N)O
CC(C)(CO)C(C(=O)NCCC(=O)NCCS(=O)(=O)O)O
CC(C)(CO)C(C(=O)NCCC=O)O
CC(C)(CO)C(C(=O)NCCOP(=O)(O)O)O
CC(C)(CO)C(C(=O)NCCS(=O)(=O)O)O
CC(C)(CO)C(C(=O)NCCS)O
CC(C)(COP(=O)(O)O)C(C(=O)NCCC=O)O
CC(C)(COP(=O)(O)OP(=O)(O)OCC1C(C(C(O1)N2C=NC3=C2N=CN=C3N)O)OP(=O)(O)O)C(C(=O)NCCC(=O)NCCSC(=O)CCCCC4C5C(CS4)NC(=O)N5)O
CC(C)C(C(=O)O)O
CC(C)C(C(=O)OC)N
CC(C)CC(C(=O)O)NC(=O)CCC(C(=O)O)N
CC(C)CC(C(=O)O)NC=O
CC(C)CC(C(=O)O)O
CC(C)CC(C(=O)OC)N
CC(C)CC(C(=O)OP(=O)(O)O)N
CC(C)CC(C(O)OC)N
CC(C)CCCNC(CCC(=O)O)C(=O)O
CC(C=O)C(=O)OC
CC(CC(=O)N)O
CC(CC(C(=O)O)N)CO
CC(CCC(=O)N)C1CCC2C1(C(CC3C2C(CC4C3(CCC(C4)O)C)O)O)C
CC(CCC(=O)NCCC1=CC=CC=C1)C2CCC3C2(C(CC4C3C(CC5C4(CCC(C5)O)C)O)O)C
CC(CCC(=O)NCCC1=CN=CN1)C2CCC3C2(C(CC4C3C(CC5C4(CCC(C5)O)C)O)O)C
CC(CCC=C(C)C)C1CCC2C1(CCC3C2=CC=C4C3(CCC(C4)OS(=O)(=O)O)C)C
CC(CCCC(C)(C)O)C1CCC\2C1(CCC/C2=C\C=C/3\CC(CCC3=C)OS(=O)(=O)O)C
CC(CCCC(C)(C)O)C1CCC2C1(C(CC3C2C(CC4=CC(=O)CCC34C)O)O)C
CC(CCCCCC(=O)O)O
CC(CCCCCCCCCCCCCC(=O)O)O
CC(CN)C(=O)OC
CC(CNC)C(=O)O
CC(CO)C(=O)OC
CC(CO)C=O
CC/C(=C(\C1=CC=CC=C1)/C2=CC=C(C=C2)OCC[N+](C)(C)C)/C3=CC=CC=C3
CC/C=C\C/C=C\C/C=C\C(CCCCCCC(=O)O)O
CC/C=C\CC1C(CCC1=O)CCCCCCCC(=O)O
CC1=C(SCN1CC2=CN=C(N=C2N)C)CCOP(=O)(O)O
CC1=C(SCN1CC2=CN=C(N=C2N)C)CCOP(=O)(O)OP(=O)(O)O
CC1=C2C(=C(C3=CC=CC=C13)CO)C=CC4=C2C=C(C=C4)O
CC1=C2C3=C(C=CC2=C(C4=CC=CC=C14)CO)C=C(C=C3)O
CC1=CC2=C(C=C1C)N(C3=NC(=O)NC(=O)C3=N2)CC(=O)C(C(CO)O)O
CC1=CC2=C(C=C1C)N(C3=NC(=O)NC(=O)C3=N2)CC(C(=O)C(CO)O)O
CC1=CC2=C(C=C1C)N(C3=NC(=O)NC(=O)C3=N2)CC(C(C(=O)CO)O)O
CC1=CC2=C(C=C1C)N(C3=NC(=O)NC(=O)C3=N2)CC(C(C(COP(=O)(O)OP(=O)(O)O)O)O)O
CC1=CN(C(=O)N=C1N)C2C(C(C(O2)CO)O)O
CC1=CN(C(=O)NC1=O)C2C(C(C(O2)CO)O)O
CC1=CN(C(=O)NC1=O)C2CC(C(O2)C(=O)O)O
CC1=NC=C(C(=C1O)C(=O)O)C=O
CC1=NC=C(C(=C1O)C(=O)O)CO
CC1=NC=C(C(=C1O)C=O)C=O
CC1=NC=C(C(=C1O)C=O)CO
CC1=NC=C(C(=C1O)C=O)COP(=O)(O)O
CC1=NC=C(C(=C1O)C=O)COP(=O)(O)OP(=O)(O)OC2C(C(C(C(O2)CO)O)O)O
CC1=NC=C(C(=C1O)C=O)COP(=O)(O)OP(=O)(O)OCC2C(C(C(O2)N3C=CC(=O)NC3=O)O)O
CC1=NC=C(C(=C1O)C=O)COS(=O)(=O)O
CC1=NC=C(C(=C1O)CN)CO
CC1=NC=C(C(=C1O)CO)CO
CC1=NC=C(C(=C1O)CO)COP(=O)(O)O
CC1=NC=C(C(=C1O)COP(=O)(O)O)CO
CC12CCC(=O)C=C1CCC3C2C(=O)CC4(C3CCC4(C(=O)COP(=O)(O)O)O)C
CC12CCC(=O)C=C1CCC3C2C(CC4(C3CCC4(C(=O)COP(=O)(O)O)O)C)O
CC12CCC(=O)CC1CCC3C2C(=O)CC4(C3CCC4(C(=O)COP(=O)(O)O)O)C
CC12CCC(CC1CCC3C2C(CC4(C3CCC4=O)C)O)OC5C(C(C(C(O5)C(=O)O)O)O)O
CC12CCC(CC1CCC3C2CCC4(C3CCC4=O)C)OS(=O)(=O)O
CC12CCC3C(C1CCC2C(=O)CO)CCC4=CC(=O)CCC34CO
CC12CCC3C(C1CCC2C(=O)COP(=O)(O)O)CCC4=CC(=O)CCC34C
CC12CCC3C(C1CCC2O)CC=C4C3(CCC(C4)OS(=O)(=O)O)C
CC12CCC3C(C1CCC2OC4C(C(C(C(O4)C(=O)O)O)O)O)CCC5=C3C=CC(=C5)O
CC1C(=O)C(C(C(O1)O)O)O
CC1C(C(C(C(=O)O1)O)O)O
CC1C(C(C(C(O1)N2C=NC3=C2N=CN=C3N)O)O)O
CC1C(C(C(C(O1)O)O)O)OC2C(C(C(C(O2)CO)O)O)O
CC1C(C(C(C(O1)O)O)OC2C(C(C(C(O2)CO)O)O)O)O
CC1C(C(C(C(O1)O)OC2C(C(C(C(O2)CO)O)O)O)O)O
CC1C(C(C(C(O1)OC2C(C(C(C(O2)CO)O)O)O)O)O)O
CC1C(C(C(C(O1)OC2C(OC(C(C2O)O)O)CO)O)O)O
CC1C(C(C(C(O1)OP(=O)(O)OP(=O)(O)OCC2C(C(C(O2)N3C=NC4=C3N=CN=C4N)O)O)O)O)O
CC1C(C(C(O1)O)O)O
CC1C(CC(O1)N2C=C(C(=O)NC2=O)F)O
CCC(=O)SCCC(C(=O)O)N
CCC(=O)SCCN
CCC(C(=O)O)C
CCC(C(=O)OC)N
CCC(C(=O)OC)NC(=O)CCC(C(=O)O)N
CCC(C(=O)OC)O
CCC(C)C(=O)O
CCC(C)C(C(=O)O)O
CCC(C)C(C(=O)OC)N
CCC(C)C(C(=O)OP(=O)(O)O)N
CCC(C=O)O
CCC1=C2C=C(C=CC2=NC3=C1CN4C3=CC5=C(C4=O)COC(=O)C5(CC)O)O
CCC1=C2C=C(C=CC2=NC3=C1CN4C3=CC5=C(C4=O)COC(=O)C5(CC)O)OC6C(C(C(C(O6)CO)O)O)O
CCC1=C2CN3C(=CC4=C(C3=O)COC(=O)C4(CC)O)C2=NC5=CC=CC=C51
CCCC(=O)C(=O)O
CCCC(=O)C(C)C(=O)SCCNC(=O)CCNC(=O)C(C(C)(C)COP(=O)(O)OP(=O)(O)OCC1C(C(C(O1)N2C=NC3=C2N=CN=C3N)O)OP(=O)(O)O)O
CCCC(=O)C(CO)N
CCCC(=O)CC(=O)O
CCCC(=O)NC(CS)C(=O)NCC(=O)O
CCCC(=O)NC(CS)C(=O)O
CCCC(=O)NCC(=O)O
CCCC(=O)OP(=O)(O)OCC1C(C(C(O1)N2C=NC3=C2N=CN=C3N)O)O
CCCCCC(=O)C(=O)O
CCCCCC(=O)NCC(=O)O
CCCCCCCC(=O)C(=O)O
CCCCCCCC(=O)C(CO)N
CCCCCCCC(=O)CC(=O)O
CCCCCCCC(=O)NC(CC1=CN=CN1)C(=O)O
CCCCCCCC(=O)NC(CS)C(=O)O
CCCCCCCC(=O)NCC(=O)O
CCCCCCCC(=O)SCCNC(=O)CCNC(=O)C(C(C)(C)COP(=O)(O)O)O
CCCCCCCCCC(=O)NCC(=O)O
CCCCCCCCCCCC(=O)C(=O)O
CCCCCCCCCCCCC(/C=C/C=O)O
CCCCCCCCCCCCC/C=C/C(C(COC1C(C(C(C(O1)CO)OC2C(C(C(C(O2)CO)O)O)O)O)O)N)O
CCCCCCCCCCCCCC(=O)C(=O)O
CCCCCCCCCCCCCC(=O)SCCNC(=O)CCNC(=O)C(C(C)(C)COP(=O)(O)O)O
CCCCCCCCCCCCCCC(C(C(COP(=O)(O)O)N)O)O
CCCCCCCCCCCCCCCC(=O)OC(CO)CO
CCCCCCCCCCCCCCCC(=O)OCC(C=O)O
CCCCCCCCCCCCCCCC(=O)OCC(C1C(=C(C(=O)O1)O)O)O
CCCCCCCCCCCCCCCC(=O)OCC(CO)O
CCCCCCCCCCCCCCCC(=O)OP(=O)(O)OCC1C(C(C(O1)N2C=NC3=C2N=CN=C3N)O)O
CCCCCOP(=O)(O)OCC(CO)O
CCCCCOP(=O)(O)OP(=O)(O)O
CN(C)CCCC(=O)C(=O)O
CN(C)CCCC(=O)O
CN(C)CCOP(=O)(O)OCC(CO)O
CN(C)CCOP(=O)(O)OP(=O)(O)OCC1C(C(C(O1)N2C=CC(=NC2=O)N)O)O
CN(CC(=O)OP(=O)(O)O)C(=N)N
CN1C(=O)C2=C(NC1=O)N=C(N2)N
CN1C=C(C=CC1=O)C(=O)O
CN1C=NC=C1CC(C(=O)O)NC=O
CN1C=NC2=C1C(=S)N=CN2
CN1C2=C(C(=O)N(C1=O)C)NC=N2
CN1CCC23C4C1CC5=C2C(=C(C=C5)OC6C(C(C(C(O6)C(=O)O)O)O)O)OC3C(C=C4)OC7C(C(C(C(O7)C(=O)O)O)O)O
CNCC(=O)C1=CC(=C(C=C1)O)O
CNCC(C(=O)O)F
CNCC(C1=CC(=C(C=C1)O)O)O
CNCCC(=O)O
CNCCCC(=O)O
CNCCCC(C(=O)O)N
CNCCOP(=O)(O)OCC(CO)O
CNCCS
COC(=O)C(C(C(C(CO)O)O)O)O
COC(=O)C(C(CC(=O)O)C(=O)O)O
COC(=O)C(C=O)O
COC(=O)C(C1=CC(=C(C=C1)O)O)O
COC(=O)C(CC(=O)O)C(C(=O)O)O
COC(=O)C(CC(=O)O)N
COC(=O)C(CC(=O)O)NC(=NCCCC(C(=O)O)N)N
COC(=O)C(CC(=O)O)NC(=O)N
COC(=O)C(CC(=O)O)NC=O
COC(=O)C(CC(=O)O)O
COC(=O)C(CC1=CC(=C(C(=C1)I)O)I)N
COC(=O)C(CC1=CC(=C(C=C1)O)O)N
COC(=O)C(CCC(=O)O)N
COC(=O)C(CCC(=O)O)O
COC(=O)C(CCC=O)N
COC(=O)C(CCCC(=O)O)N
COC(=O)C(CCCC=O)N
COC(=O)C(CCCN)N
COC(=O)C(CCS)N
COC(=O)C(CCSCC1C(C(C(O1)N2C=NC3=C2N=CN=C3N)O)O)N
COC(=O)C(CN)F
COC(=O)C(CO)N
COC(=O)C(CO)O
COC(=O)C(CS)N
COC(=O)C(CSSCC(C(=O)O)N)N
COC(=O)CCCC=O
COC(C(CC1=CNC2=CC=CC=C21)N)O
COC1=C(C=C(C=C1)C(C(=O)O)O)OC
COC1=C(C=C(C=C1)C(CO)O)OC
COC1=C(C=C(C=C1)CC(C(=O)O)N)O
COC1=C(C=C(C=C1)O)C(=O)O
COC1=C(C=C(C=C1)O)C=O
COC1=C(C=C(C=C1)O)CC(=O)O
COC1=C(C=C2C(=C1)C=CN2)O
COC1=C(C=C2C=CNC2=C1)O
COC1=C(C=CC(=C1)C(=O)CN)O
COC1=C(C=CC(=C1)C(=O)CO)O
COC1=C(C=CC(=C1)C(C(=O)OC)O)O
COC1=C(C=CC(=C1)C(C=O)O)O
COC1=C(C=CC(=C1)C(CN)O)O
COC1=C(C=CC(=C1)CC(C(=O)O)N)O
COC1=C(C=CC(=C1)CCN)OC2C(C(C(C(O2)C(=O)O)O)O)O
COC1=C2C=CC=C(C2=NC=C1)O
COC1=CC=CC(=C1N)C(=O)O
COC1=CC=CC=C1CC(=O)O
COC1=CC=CC2=C1NC=CC2=O
CSCC(C=O)O
CSCC[C@@H](C(=O)O)NC=O
CSCCC(=O)NC(CC1=CN=CN1)C(=O)O
CSCCC(C(=O)O)NC(=O)CCC(C(=O)O)N
CSCCC(C(=O)O)NC(=O)CCN
CSCCC(C(=O)O)NC=O
CSCCC(C(=O)O)O
CSCCN
n1([C@H]2[C@@H]([C@@H]([C@H](O2)CO)OP(=O)(O)O)O)c2c(nc1)c(=O)[nH]c(n2)N
n1(c2c(nc1)c(=O)[nH]c(n2)N)[C@@H]1O[C@@H]([C@H]([C@H]1O)O)COP(=O)(OP(=O)(O[C@@H]1[C@H](C[C@@H]([C@@H](O1)C)O)O)O)O
n1(c2c(nc1)c(ncn2)N)[C@@H]1O[C@@H]([C@H]([C@H]1O)O)C[S+](CCC(=O)C(=O)O)C
NC(=N)NCCCC(=O)N
O([C@H]1O[C@@H]([C@H]([C@@H]([C@@H]1O)O)O)CO)[C@@]1(O[C@@H]([C@H]([C@@H]1O)O)COP(=O)(O)O)CO
O(P(=O)(O)O)C(=O)[C@@H](CCC(=O)O)N
O(P(=O)(OP(=O)(O)O)O)C/C=C(/CC/C=C(/CC/C=C(/CC/C=C(/CC/C=C(/CC/C=C(/CC/C=C(/CCC=C(C)C)\C)\C)\C)\C)\C)\C)\C
O[C@@H]1O[C@@H]([C@H](C1)O)COP(=O)(OP(=O)(OP(=O)(O)O)O)O
O=CCCC=O
OC(=O)[C@@H](NC(=O)CC[C@@H](C(=O)O)N)CCC(=O)N
OC(=O)[C@@H](NC(=O)CC[C@@H](C(=O)O)N)CCC(=O)O
OC(=O)[C@H](CC(=O)O)NC=N
OC(=O)[C@H](CCC(=O)N[C@H](C(=O)NCC(=O)O)CSSC[C@@H](C(=O)O)N)N
OC(=O)[C@H](CCCNC(=N)N)NC(=O)CCC(=O)O
OC(=O)CC[C@@H](C(=O)O)NC(=O)N
OC(=O)CC[C@@H](C(=O)OC)N
OC(=O)CCCNC
OC[C@@H]([C@@H]([C@H](C=O)O)O)O
OC[C@@H]([C@H]([C@@H](C(=O)C(=O)O)O)O)O
OC[C@H]([C@@H]([C@@H]([C@H](C=O)O)O)O)O
OC[C@H]([C@@H]([C@@H](C(=O)C(=O)O)O)O)O
OC[C@H]([C@@H]([C@H](C(=O)CO)O)O)O
OC[C@H]([C@H]([C@@H](C(=O)C(=O)O)O)O)O
OC1O[C@@H]([C@H]([C@H]1O)O)CSCC[C@@H](C(=O)O)N
OC1O[C@H]([C@@H]([C@H]1O)O)[C@@H](CO)O
OCC(=O)[C@H]([C@@H]([C@H](C(=O)O)O)O)O
OCC(CO)OP(=O)(O)O
OCC(COP(=O)(O)OCC(COP(=O)(O)O)O)O
OCCCCCCCCCCCCCCCC(=O)O
P(=O)(O[C@@H]1[C@@H]([C@H]([C@@H](CO1)O)O)O)(O)O
P(=O)(O[C@@H]1[C@@H]([C@H]([C@H](CO1)O)O)O)(O)O
P(=O)(O[C@H]1[C@@H]([C@H]([C@H](CO1)O)O)O)(O)O
P(=O)(OC[C@@H]1[C@H]([C@H]([C@@H](O1)Nc1c(c(=O)[nH]c(n1)N)N)O)O)(O)O
P(=O)(OC1[C@@H]([C@H]([C@H](CO1)O)O)O)(O)O
P(=O)(OCC(=O)[C@@H](C(=O)O)N)(O)O
P(=O)(OCC(CO)O)(OCC(CO)O)O
P(=O)(OP(=O)(OP(=O)(O)O)O)(OC/C=C(/CC/C=C(/CCC=C(C)C)\C)\C)O
S1SCC[C@H]1CCCCC(=O)O
S1SCCC1CCCCC(=O)O

## Sheet: Gut Microb derivatives
CC(CC(=O)N)O
c1nc(c[nH]1)CCC(=O)O
c1(cn(cn1)C)CC(=O)O
C(CCC(C)N)(C(=O)O)N
OC(=O)CC(CC(=O)O)N
[C@H]([C@@H](C(=O)O)N)(C(=O)O)C
OC[C@@H]([C@@H]([C@H](C=O)O)O)O
C(C(CO)O)(C(=O)CO)O
C(C(C(=O)O)O)CCC(=O)O
[C@H]1([C@H]([C@@H](CC(=O)[C@H]1O)O)O)O
C([C@@H]([C@H](C)O)O)C(=O)C(=O)O
C[C@@H]([C@@H](CC(=O)C(=O)O)O)O
C([C@H]([C@@H](C)O)O)C(=O)C(=O)O
C(=C(\C(=O)O)/O)\C=C/C(=O)CC
C1(=C[C@H]([C@H](C(=O)C1)O)O)C(=O)O
NC(=N)NCCCCNC(=N)N
OC[C@H]([C@@H]([C@@H]([C@H](C=O)O)O)O)O
OC[C@H]([C@@H]([C@H](C(=O)CO)O)O)O
C([C@H]([C@H]([C@@H](C(=O)CO)O)O)O)O
[C@H]([C@H]([C@@H](C)O)O)([C@H](C(=O)O)O)O
[C@@H]([C@@H]([C@H](C)O)O)([C@@H](C(=O)O)O)O
C[C@@H]([C@@H]([C@H]([C@H](C(=O)O)O)O)O)O
OC1O[C@H]([C@@H]([C@H]1O)O)[C@@H](CO)O
[C@@H](CC(=O)O)([C@@H]([C@@H](CO)O)O)O
c1c(c(cc(c1)C(CO)O)OC)O
C(C(=O)C(=O)O)CCCNC(=O)C
NC(=N)NCCCC[C@@H](C(=O)O)N
N[C@H](C(=O)N[C@H](CCC(=O)O)C(=O)O)C
N[C@H](C(=O)N[C@@H](CCC(=O)O)C(=O)O)C
C(CCCCCCCC)CCCCC(=O)O
P(=O)(O[C@@H]1[C@@H]([C@H]([C@@H](CO1)O)O)O)(O)O
P(=O)(O[C@@H]1[C@@H]([C@H]([C@H](CO1)O)O)O)(O)O
P(=O)(OC1[C@@H]([C@H]([C@H](CO1)O)O)O)(O)O
P(=O)(O[C@H]1[C@@H]([C@H]([C@H](CO1)O)O)O)(O)O
[C@H]([C@@H]([C@H](C=O)O)O)([C@@H](COP(=O)(O)O)O)O
n1(c2c(nc1)c(=O)[nH]cn2)[C@@H]1O[C@@H]([C@H](C1)O)COP(=O)(O)O
[C@H]1([C@H](O[C@@]([C@H]1O)(CO)O)CO)O[C@@H]1O[C@@H]([C@@H]([C@@H]([C@H]1O)O)O)CO
[C@@H]1(OC([C@H]([C@@H]1O)O)(CO)O)CO[C@H]1O[C@@H]([C@H]([C@@H]([C@H]1O)O)O)CO
[C@H]1([C@H]([C@@H]([C@H](O[C@@H]1O[C@H]([C@H]([C@@H]([C@@H](CO)O)O)O)C=O)CO)O)O)O
O([C@@H]([C@@H](C(=O)CO)O)[C@@H](CO)O)[C@@H]1[C@@H]([C@H]([C@@H]([C@H](O1)CO)O)O)O
[C@H]1([C@H]([C@@H]([C@H](O[C@@H]1O[C@@H]([C@@H]([C@@H](CO)O)O)C(=O)CO)CO)O)O)O
[C@H]1([C@H]([C@H]([C@H](O[C@@H]1OC[C@H]([C@H]([C@@H](C(=O)CO)O)O)O)CO)O)O)O
N[C@H](C(=O)N[C@H](CCC(=O)N[C@@H](CCC[C@H](C(=O)O)N)C(=O)O)C(=O)O)C
N12[C@@H]([C@@H](C2=O)NC(=O)CCCC(=O)C(=O)O)SCC(=C1C(=O)O)COC(=O)C
[C@H]1([C@H](O[C@@H]([C@@H]([C@H]1O)O)OP(=O)(O)O)CO)O[C@H]1O[C@@H]([C@H]([C@@H]([C@H]1O)O)O)CO
[C@@H]1(n2c(=O)nc(cc2)N)O[C@@H]([C@H]([C@H]1O)O)COP(=O)(OP(=O)(CCN)O)O
n1(c2c(nc1)c(=O)[nH]cn2)[C@@H]1O[C@@H]([C@H]([C@H]1O)O)COP(=O)(OP(=O)(OP(=O)(O)O)O)O
COC(=O)CCN
CC(=O)OCCN
CC(=O)NCCO
CNCC(=O)OC
C(CO)C(C=O)N
CC(CC(=O)O)N
C(CC(=O)N)CO
CNC(=O)CCO
CC(CC(=O)N)O
C(C#N)C(=N)C(=O)O
CC(=C)C(=O)C(=O)O
C/C(=C/C(=O)O)/C=O
C=CCC(=O)C(=O)O
C/C=C/C(=O)C(=O)O
C1=CC=C(C(=C1)C=O)O
C1CN=C(C1O)C(=O)O
C1C(NC=N1)/C=C/C(=O)O
C1=C(NC=N1)CCC(=O)O
C1=C(NC=N1)CC(=O)CO
COC(=O)CC1=CN=CN1
CN1C=C(N=C1)CC(=O)O
CC(CCC(C(=O)O)N)N
C(CN)CNCCC(=O)O
CCNC(CCN)C(=O)O
C(C(CC(=O)O)N)C(=O)O
COC(=O)CC(C(=O)O)N
C(CO)C(C(=O)O)NC=O
C(CO)C(=O)NCC(=O)O
CC(C(C(=O)O)N)C(=O)O
C(CC(=O)N)C(C(=O)O)O
C(C(C(C(C=O)O)O)O)O
C(C(C(C(=O)CO)O)O)O
C(C(C(=O)C(CO)O)O)O
CC(C(C(C(=O)O)O)O)O
C1=NC2=C(C(=N1)N)NC(=O)N2
C1=CC(=C(C=C1CC=O)O)O
C1=CC(=CC=C1C(C=O)O)O
C1=CC(=CC(=C1)O)C(C=O)O
C1=CC=C(C(=C1)CC(=O)O)O
CCCCCCCC(=O)OC
C1=NC(=C(S1)CCO)CO
C(CC(C(=O)O)O)CC(=O)O
CC1C(C(=O)C(C(O1)O)O)O
CC1C(=O)C(C(C(O1)O)O)O
CC1C(C(C(=O)C(O1)O)O)O
C1C(C(C(C(=O)C1O)O)O)O
C1C(C(C(C(C1=O)O)O)O)O
CC(C(C(C(=O)C=O)O)O)O
CC(=O)C(C(C(=O)CO)O)O
CC(C(CC(=O)C(=O)O)O)O
C(CC(=O)OCCO)C(=O)O
CC(CC(=O)OC)(C(=O)O)O
COC(=O)CCC(C(=O)O)O
C(C=O)C(C(C(C=O)O)O)O
C(CC(=O)O)C(CC(=O)O)O
C1=CC(=CC=C1CC(C=O)N)O
C1=CC(=CC(=C1)O)CCC(=O)N
CCC(=O)/C=C/C=C(/C(=O)O)\O
C(CO)C(O)OP(=O)(O)O
C1C(=CC(C(C1=O)O)O)C(=O)O
C(CCN=C(N)N)CN=C(N)N
CNC(=O)CCCC(=O)C(=O)O
C(C(C(C(C(C=O)O)O)O)O)O
C(C(C(C(C(=O)CO)O)O)O)O
C(C(C(CO)O)O)C(C(=O)O)O
CC(C(C(C(C(=O)O)O)O)O)O
C(C(C(C(=O)C(CO)O)O)O)O
C(C(C1C(C(C(O1)O)O)O)O)O
C(C(CO)O)C(C(C(=O)O)O)O
C(C(C(C(CO)O)O)O)C(=O)O
COC1=C(C=C(C=C1)C(CO)O)O
COC1=C(C=CC(=C1)C(CO)O)O
C(C(C(=O)OP(=O)(O)O)N)O
C(=C/C(=O)O)\C(=O)/C=C(/C(=O)O)\O
C(CC(O)OP(=O)(O)O)CO
CC(C(COP(=O)(O)O)O)O
CCC=NC(CCC(=O)O)C(=O)O
CC(=O)NCCCCC(=O)C(=O)O
C(C(C(O)OP(=O)(O)O)O)O
C(CC(=O)NCC(=O)O)C(=O)CN
CNC(=O)NC(=O)CCCC(=O)O
C(CCN=C(N)N)CC(C(=O)O)N
C(CC(CC(=O)O)N)CN=C(N)N
C(CC(=O)O)C(C(=O)O)NCCO
C(CC(C(=O)O)N)CC(C(=O)O)O
C(CC(=O)O)C(CC(C(=O)O)N)O
CNCC(C1=CC(=C(C=C1)OC)O)O
CNCC(C1=CC(=C(C=C1)O)OC)O
COC1=C(C=C(C=C1)C(CN)O)OC
C/C(=C(\CC(=O)OC)/C(=O)O)/C(=O)O
C(CC(=O)NCC(=O)O)C(C(=O)O)N
C(C1C(C(C(O1)NC(=O)CN)O)O)O
CC1C(CC(O1)N2C=CC(=NC2=O)N)O
CNCC(C1=CC(=C(C=C1)OC)OC)O
CC(C(=O)NC(CCC(=O)O)C(=O)O)N
C(CC(C(=O)O)N)CC(=O)NCC(=O)O
C[N+](C)(C)CCOP(=O)(O)OCCN
CC1C(NC(=O)N1)CCCCCC(=O)OC
CCCCCCCCCCCCCC(=O)O
C1C(C(C(C(O1)OP(=O)(O)O)O)O)O
C(CCC1C(NC(=O)N1)CS)CCC(=O)O
CC1C(NC(=O)N1)C(CCCCC(=O)O)S
C(C(C(C(C(C=O)O)O)O)O)OP(=O)(O)O
C(C(C(COP(=O)(O)O)O)O)C(C(=O)O)O
C(C(C(C(COP(=O)(O)O)O)O)O)C(=O)O
C(C(C(C(C(COP(=O)(O)O)O)O)O)N)O
C(CC(=O)NC(CCS)C(=O)O)C(C(=O)O)N
C(CC(C(=O)O)N)CC(=O)NC(CS)C(=O)O
C1=CC=C(C(=C1)C(=O)CC(C(=O)O)NC=O)NC=O
C1=CC=C(C=C1)C(C#N)OC2C(C(C(C(O2)C(=O)O)O)O)O
CC(CCC=C(C)C)CCOP(=O)(O)OP(=O)(O)O
C1C(C(OC1N2C=NC3=C2NC=NC3=O)COP(=O)(O)O)O
C(C1C(C(C(C(O1)OC2C(OC(C2O)(CO)O)CO)O)O)O)O
C(C1C(C(C(C(O1)OCC2C(C(C(O2)(CO)O)O)O)O)O)O)O
C(C1C(C(C(C(O1)OC(C(CO)O)C(C(C=O)O)O)O)O)O)O
C(C1C(C(C(C(O1)OC(C(C(CO)O)O)C(=O)CO)O)O)O)O
C(C1C(C(C(C(O1)OCC(=O)C(C(C(CO)O)O)O)O)O)O)O
C(C1C(C(C(C(O1)OCC(C(C(C(C=O)O)O)O)O)O)O)O)O
C(C1C(C(C(C(O1)OCC(C(C(C(=O)CO)O)O)O)O)O)O)O
C1C(N(C2=C(N1)NC(=NC2=O)N)C=O)CNC3=CC=C(C=C3)C(=O)O
C(C1C(C(C(C(O1)OC(C(CO)O)C(C(CO)O)O)O)O)O)O
C(C1C(C(C(O1)(CO)OCC(C(C(C(CO)O)O)O)O)O)O)O
C1=CC(=CC=C1[N+](=O)[O-])OC2C(C(C(C(O2)COP(=O)(O)O)O)O)O
CC(CC/C=C(\C)/CCC=C(C)C)CCOP(=O)(O)OP(=O)(O)O
CC(C(=O)NC(CCC(=O)NC(CCCC(C(=O)O)N)C(=O)O)C(=O)O)N
CC(C(=O)SCC(C(=O)NCC(=O)OC)NC(=O)CCC(C(=O)O)N)O
C1=CC(=CC=C1O)OC2C(C(C(C(O2)COP(=O)(O)OCCN)O)O)O
C1C(C(OC1N2C=NC3=C2N=CN=C3N)COP(=O)(O)OCC(CO)O)O
CC(=O)OCC1=C(N2C(C(C2=O)NC(=O)CCCC(=O)C(=O)O)SC1)C(=O)O
C1=CC=C(C=C1)CC(C(=O)OC2C(C(OC2N3C=NC4=C3N=CN=C4N)CO)O)N
C1=CC=C(C=C1)CC(C(=O)OC2C(OC(C2O)N3C=NC4=C3N=CN=C4N)CO)N
C(C1C(C(C(O1)(CO)OC2C(C(C(C(O2)CO)OP(=O)(O)O)O)O)O)O)O
C(C1C(C(C(C(O1)OC2C(C(C(OC2OP(=O)(O)O)CO)O)O)O)O)O)O
C(C1C(C(C(C(O1)OC2C(OC(C(C2O)O)OP(=O)(O)O)CO)O)O)O)O
C(C1C(C(C(C(O1)OCC2C(C(C(C(O2)OP(=O)(O)O)O)O)O)O)O)O)O
C(C1C(C(C(C(O1)OC2C(OC(C(C2O)O)O)CO)OP(=O)(O)O)O)O)O
C(C1C(C(C(C(O1)OC2C(OC(C(C2O)O)O)CO)O)OP(=O)(O)O)O)O
C(C1C(C(C(C(O1)O)O)O)OC2C(C(C(C(O2)CO)OP(=O)(O)O)O)O)O
C(C1C(C(C(C(O1)O)O)O)O)OC2C(C(C(C(O2)COP(=O)(O)O)O)O)O
C(C1C(C(C(C(O1)OCC2C(C(C(C(O2)O)O)O)O)OP(=O)(O)O)O)O)O
C(C1C(C(C(C(O1)OC2C(C(C(C(O2)CO)O)O)OP(=O)(O)O)O)O)O)O
C(C1C(C(C(C(O1)OC2C(C(C(C(O2)CO)OP(=O)(O)O)O)O)O)O)O)O
C(C1C(C(C(C(O1)OC2C(C(C(C(O2)CO)O)OP(=O)(O)O)O)O)O)O)O
C(C1C(C(C(C(O1)OC2C(C(C(C(C2OP(=O)(O)O)O)O)O)O)O)O)O)O
C(C1C(C(C(C(O1)OC(C(CO)O)C(C(C=O)O)O)O)O)O)OP(=O)(O)O
CC(=O)NC1C(C(C(OC1OC2C(OC(=O)C(C2O)NC(=O)C)CO)CO)O)O
C1=CN(C(=O)N=C1N)C2C(C(C(O2)COP(=O)(O)OP(=O)(CCN)O)O)O
CC(C(C(=O)OC1C(C(C(OC1OC2(C(C(C(O2)CO)O)O)CO)CO)O)O)N)O
COC(=O)CCC(C(=O)O)NC(=O)C1=CC=C(C=C1)NCC2CNC3=C(N2)C(=O)N=C(N3)N
CN(CC1CNC2=C(N1)C(=O)N=C(N2)N)C3=CC=C(C=C3)C(=O)NC(CCC(=O)O)C(=O)O
C1C(N(C2=C(N1)NC(=NC2=O)N)C=O)CNC3=CC=C(C=C3)C(=O)NC(CCC(=O)N)C(=O)O
C1=NC(=O)C2=C(N1)N(C=N2)C3C(C(C(O3)COP(=O)(O)OP(=O)(O)OP(=O)(O)O)O)O
C1=CC=C2C(=C1)C(=CN2)CC(C(=O)O)OP(=O)(O)OCC3C(C(C(O3)N4C=CC(=NC4=O)N)O)O
C1=NC2=C(C(=N1)N)N=CN2C3C(C(C(O3)COP(=O)(O)OP(=O)(O)OCC(C(C=O)O)O)O)O
C1=CC(=CC=C1C(=O)NC(CCC(=O)NC(CS)C(=O)O)C(=O)O)NCC2=CN=C3C(=N2)C(=O)N=C(N3)N
COC(=O)C1C(C(C(C(O1)OC2C(C(C(OC2C(=O)O)OC3C(C(C(OC3C(=O)O)O)O)O)O)O)O)O)O
C1=CC(=CC=C1O)OC2C(C(C(C(O2)COC3C(C(C(C(O3)COC4C(C(C(C(O4)CO)O)O)O)O)O)O)O)O)O
CC1=C(C2=CC3=NC(=CC4=C(C(=C([N-]4)C=C5C(=C(C(=N5)C=C1[N-]2)C)/C=C/C(=O)O)CCC(=O)O)C)C(=C3C)C=C)C=C.[Fe+2]
CC(=CCC/C(=C/CC/C(=C/CC/C(=C/CC/C(=C/CC/C(=C/CC/C(=C/COP(=O)(O)OP(=O)(O)O)/C)/C)/C)/C)/C)/C)C
CC(C(=O)NC(CCC(=O)NC(CCCC(C(=O)O)N)C(=O)O)C(=O)O)NC(=O)C(C)OC1C(C(OC(C1O)CO)O)NC(=O)C
C(CC(=O)O)(C)C
c1(ccccc1)C=C
c1ccccc1C=C
C(CCCC)C(=O)O
CCCCOC(=O)C
c1(CC#N)ccccc1
CCC[C@H](C(=O)O)N
CCC[C@@H](C(=O)O)N
c1(ccccc1)/C=C/C=O
c1(ccc(cc1)O)CC#N
OC[C@@H]([C@H](C(=O)O)O)O
c1(ccc(cc1)O)/C=C/C=O
CC(=O)NCCCC[C@@H](C(=O)O)N
C(C(CC(=O)O)N)CCNC(=O)C
NCCCC[C@@H](C(=O)O)NC(=O)C
c1ccc2c(c1)c(c[nH]2)CC(=O)OC
C(C(CCC(=O)O)O)C(=O)C(=O)O
C(C(=O)N)CCCCCCCCCC
c1(C[C@H](C(=O)O)N)c2c([nH]c1)cccc2
c1(CC(C(=O)O)N)c[nH]c2c1cccc2
[C@H]1(OC(C[C@@H]([C@H]1N)O)(C(=O)O)O)[C@@H]([C@@H](CO)O)O
OC(=O)[C@H](CCCNC(=N)N)NC(=O)CCC(=O)O
C(OP(=O)(O)O)/C=C(/CC/C=C(/CCC=C(C)C)\C)\C
N[C@H](C(=O)N[C@H](CCC(=O)N[C@H](C(=O)O)CCCCN)C(=O)O)C
c12n([C@@H]3O[C@@H]([C@H]([C@H]3O)O)COP(=O)(O)O)cnc1c(=O)[nH]c(=O)[nH]2
C(/C=C(/CC/C=C(/CC/C=C(/CC/C=C(/CC/C=C(/CCC=C(C)C)\C)\C)\C)\C)\C)OP(=O)(OP(=O)(O)O)O
C(C/C(=C\CC/C(=C\CC/C(=C\COP(=O)(OP(=O)(O)O)O)/C)/C)/C)/C=C(/CC/C=C(/CCC=C(C)C)\C)\C
C(C)(C)N
CCCC(=O)OC
CC(C)CC(=O)O
CCCOC(=O)C
C=CC1=CC=CC=C1
C1C=CC(C(=C1)O)O
C1=CC(C=CC1O)O
CC(C)CCC(=O)O
CCCCCC(=O)O
C1=CC=C2C(=C1)C=CN2
C1=CC=C(C=C1)CC#N
COC(=O)CCCN
CC(CCC(=O)O)N
CNC(=O)CCCO
CC(=O)OCCCN
CCCC(C(=O)O)N
C1CNC2=CC=CC=C21
CC(/C=C(/C(=O)O)\O)O
COC(C1CCCN1)O
COC(=O)CCCCN
CC(=O)NCCCCO
C1=CC=C(C=C1)/C=C/C=O
C=C=CC1=CC(=CC=C1)O
C1=CC(=CC=C1CC#N)O
C1=CC2=C(C=CN2)C=C1O
C1=CC(=CC2=C1C=CN2)O
C1=CC(=CC(=C1)O)CC#N
C1=CC=C(C(=C1)CC#N)O
C(C(C(C(=O)O)O)O)N
C(C(C(C(=O)O)O)O)O
C1=CC(=CC(=C1)O)/C=C/C=O
CSCC(CC(=O)O)N
C1=CC(=C(C=C1CCN)O)O
CC1=NC=C(C(=C1O)CN)CO
COC(=O)C1CC(=O)NC(=O)N1
CC(=O)NCCCCNC(=O)C
C(CN=C(N)N)C(CC(=O)O)N
C1=CC=C2C(=C1)C(=CN2)/C=C/C(=O)O
CC(=O)NCCCCC(C(=O)O)N
CC(C(=O)NCCCCC(=O)O)N
CC(=O)NCCCC(CC(=O)O)N
CC(=O)NC(CCCCN)C(=O)O
CCC(C(=O)O)NC(=O)CCCN
COC(=O)CC1=CNC2=CC=CC=C21
C(CCN)CC(C(=O)O)NC(=O)N
C(CC(C(=O)O)N)CNC(=O)CN
CC(C(=O)NCCC(C(=O)O)N)N
C(CC(=O)O)C(CC(=O)C(=O)O)O
CC(=O)C(C(CC(=O)C(=O)O)O)O
C(CC(=O)OCCC(=O)O)C(=O)O
C1CSSC1CCCCC=O
C1=CC=C(C=C1)CC(C(=O)O)NC=O
C1=CC=C(C(=C1)CCC(=O)O)NC=O
C1=CC(=CC=C1CC(C(=O)O)N)C=O
CCCCCCCCCCCC(=O)N
CCCCCCCCCC(=O)C(C)N
CC(C)(CO)C(C(=O)NCCC#N)O
CCCCCCCC(=O)NCC(=O)O
C1=CC=C2C(=C1)C(=CN2)CC(=O)C(=O)O
C1=CC=C(C(=C1)C#N)C(=O)CCC(=O)O
C(CC(=O)O)COC(=O)CCC(=O)O
C1=CC=C2C(=C1)C(=CN2)CC(C(=O)O)N
C1=CC2=C(C=C1O)C(=CN2)CC(C=O)N
CC(=O)NCCC1=CC(=C(C=C1)O)OC
C1=CC=C(C(=C1)C(CC(C(=O)O)N)O)N
CC1=NC=C(C(=C1O)CN)COC(=O)C
C1=CC(=C(C=C1CCNC(=O)CN)O)O
C1=CC(=C(C=C1CCNCCCN)O)O
CC(C)CC(C(=O)OP(=O)(O)O)N
CCC(C)C(C(=O)OP(=O)(O)O)N
C1=CC2=C(C=C1O)C(=CN2)CC(=N)C(=O)O
CC(C)(CO)C(C(=O)NCCC(=O)N)O
CNC1=CC=CC=C1C(=O)CC(C(=O)O)N
CC(=O)NCCC(=O)C1=C(C(=CC=C1)O)N
C1C(OC(C1=O)CO)N2C=CC(=O)NC2=O
C1C2C(C(S1)CCCCC=O)NC(=O)N2
CC(C)(CO)C(C(=O)NCCC(=O)NC)O
CC(=O)NCCC1=CNC2=CC(=C(C=C21)O)O
C1=CC=C(C(=C1)C(=O)CC(C(=O)O)NC=O)N
C1=C2C(=CC(=C1O)O)NC=C2CC(C(=O)O)N
CC(C)(CO)C(C(=O)NCCC1=CN=CN1)O
C1=CC(=CC=C1CCN)OCC2=COC(=C2)CN
C1=CC=C(C=C1)CCNC(CCC(=O)O)C(=O)O
CC1=CN(C(=O)N=C1N)C2C(C(C(O2)CO)O)O
COC(=O)CCCCC1C2C(CS1)NC(=O)N2
CC(=O)NCCC1=CNC2=CC(=C(C=C21)OC)OC
CC1=CC2=C(C=C1C)N(C=N2)C3CC(C(O3)CO)O
C(C1C(C(C(C(O1)OCC(C(=O)O)N)O)O)O)O
C1C(C(C(OC1(C(=O)O)O)C(C(CO)O)O)N)O
CC1C(C(C(O1)N2C=NC3=C2NC(=NC3=O)N)O)O
C(CC(C(=O)O)NC(=O)CCC(=O)O)CN=C(N)N
C1=CC=C(C=C1)CCC(=O)NC(CCCCN)C(=O)O
C(C(C(=O)O)N)SSCC(C(=O)O)NC(=O)N
C1=C(NC=N1)CC(C(=O)O)NC(=O)CCC(C(=O)O)N
CC(=CCC/C(=C/CC/C(=C/COP(=O)(O)O)/C)/C)C
C1=CC(=CC=C1C(=O)N)NCC2=CN=C3C(=N2)C(=O)N=C(N3)N
C(CCC(=O)NC(CCCN=C(N)N)C(=O)O)CCC(=O)O
C1=CC=C(C=C1)CC(C(=O)OC2C(C(C(OC2O)CO)O)O)N
C1=CC=C(C=C1)CC(C(=O)OC2C(C(OC(C2O)O)CO)O)N
C1C2C(C(S1)CCCCC(=O)NCCC3=CN=CN3)NC(=O)N2
C(C1C(C(C(C(O1)OCC(C2C(=C(C(=O)O2)O)O)O)O)O)O)O
C(C1C(C(C(C(O1)OC2C(OC(C(C2O)N)O)CO)N)O)O)O
CC(=O)NC1C(C(C(OC1O)COP(=O)(O)OCCN)O)O
CC(C(=O)NC(CCC(=O)NC(CCCCN)C(=O)O)C(=O)O)N
C1=NC2=C(N1C3C(C(C(O3)CO)O)OP(=O)(O)O)NC(=O)NC2=O
C1=NC2=C(N1C3C(C(C(O3)COP(=O)(O)O)O)O)NC(=O)NC2=O
C1CC(NC1)C(=O)OC2C(C(OC2N3C=NC4=C3N=CN=C4N)CO)O
C1C2C(C(S1)CCCCC(=O)NCCC3=CNC4=CC=CC=C43)NC(=O)N2
CC(=CCC/C(=C/CC/C(=C/CC/C(=C/CC/C(=C/COP(=O)(O)OP(=O)(O)O)/C)/C)/C)/C)C
CCC1=C2C=C3C(=C(C(=N3)C=C4C(=C(C(=N4)C=C5C(=C(C(=CC(=C1C)N2)N5)C=C)C)C)CCC(=O)O)CCC(=O)O)C
CCC1=C2C=C3C(=C(C(=CC4=NC(=CC5=NC(=CC(=C1C)N2)C(=C5CCC(=O)O)C)C(=C4C)CCC(=O)O)N3)C=C)C
CC(=CCC/C(=C/CC/C(=C/CC/C(=C/CC/C(=C/CC/C(=C/COP(=O)(O)OP(=O)(O)O)/C)/C)/C)/C)/C)C
CC(=CCC/C(=C/CC/C(=C/CC/C(=C\CC/C(=C\CC/C(=C\COP(=O)(O)OP(=O)(O)O)/C)/C)/C)/C)/C)C
CC(C)N
